# Supplementary material for: 4-[5-(4-Chloro­phen­yl)-3-methyl-1H-pyrazol-1-yl]benzene­sulfonamide
Source: Acta Crystallogr Sect E Struct Rep Online. 2013 Jan 26;69(Pt 2):o295–6. doi: 10.1107/S1600536813002134 (PMC3569817; doi:10.1107/S1600536813002134)
Supplement: Supplementary file 1 [file e-69-0o295-sup1.cif]

##############################################################################
#                                                                            #
# This CIF contains the data in a paper accepted for publication in          #
# Acta Crystallographica Section E. It conforms to the requirements of       #
# Notes for Authors for Acta Crystallographica Section E, and has been       #
# peer reviewed under the auspices of the IUCr Commission on Journals.       #
#                                                                            #
# Full details of the Crystallographic Information File format               #
# are given in the paper "The Crystallographic Information File (CIF):       #
# a New Standard Archive File for Crystallography" by S. R. Hall, F. H.      #
# Allen and I. D. Brown [Acta Cryst. (1991), A47, 655-685].                  #
#                                                                            #
# The current version of the core CIF dictionary is obtainable from          #
# ftp://ftp.iucr.org/pub/cif_core.dic.                                       #
#                                                                            #
# Software is freely available for graphical display of the structure(s)     #
# in this CIF. For information consult the CIF software page                 #
# http://www.iucr.org/resources/cif/software.                                #
#                                                                            #
# This file may be used for bona fide research purposes within the           #
# scientific community so long as proper attribution is given to the journal # 
# article from which it was obtained.                                        #
#                                                                            #
##############################################################################
data_I
_audit_creation_method     SHELXL-97
_chemical_name_systematic
;
4-[5-(4-Chlorophenyl)-3-methyl-1<i>H</i>-pyrazol-1-yl]benzenesulfonamide
;
_chemical_name_common     ?
_chemical_formula_moiety     'C16 H14 Cl N3 O2 S'
_chemical_formula_sum     'C16 H14 Cl N3 O2 S'
_chemical_formula_iupac     'C16 H14 Cl N3 O2 S'
_chemical_formula_weight     347.81
_chemical_melting_point     ?
_symmetry_cell_setting     monoclinic
_symmetry_space_group_name_H-M     'P 21/c'
_symmetry_space_group_name_Hall     '-P 2ybc'
loop_
    _symmetry_equiv_pos_as_xyz
    'x, y, z'
    '-x, y+1/2, -z+1/2'
    '-x, -y, -z'
    'x, -y-1/2, z-1/2'
_cell_length_a     15.878(5)
_cell_length_b     8.209(5)
_cell_length_c     12.953(5)
_cell_angle_alpha     90.000
_cell_angle_beta     91.016(5)
_cell_angle_gamma     90.000
_cell_volume     1688.1(13)
_cell_formula_units_Z     4
_cell_measurement_reflns_used     133
_cell_measurement_theta_min     2.7
_cell_measurement_theta_max     26.0
_cell_measurement_temperature     296(2)
_cell_special_details     ?
_exptl_crystal_description     Block
_exptl_crystal_colour     Colourless
_exptl_crystal_size_max     0.33
_exptl_crystal_size_mid     0.32
_exptl_crystal_size_min     0.18
_exptl_crystal_density_diffrn     1.369
_exptl_crystal_density_meas     ?
_exptl_crystal_density_method     'not measured'
_exptl_crystal_F_000     720
_exptl_absorpt_coefficient_mu     0.362
_exptl_absorpt_correction_type     analytical
_exptl_absorpt_process_details     '(SADABS; Bruker, 2009)'
_exptl_absorpt_correction_T_min     0.8900
_exptl_absorpt_correction_T_max     0.9377
_exptl_special_details     ?
_diffrn_ambient_temperature     296(2)
_diffrn_radiation_type     MoK\a
_diffrn_radiation_wavelength     0.71073
_diffrn_radiation_source     'fine-focus sealed tube'
_diffrn_radiation_monochromator     graphite
_diffrn_measurement_device_type     'Bruker Kappa APEXII CCD'
_diffrn_measurement_method     '\w and \f scans'
_diffrn_detector_area_resol_mean     ?
_diffrn_reflns_number     17257
_diffrn_reflns_av_R_equivalents     0.0303
_diffrn_reflns_av_sigmaI/netI     0.0267
_diffrn_reflns_theta_min     2.79
_diffrn_reflns_theta_max     26.41
_diffrn_reflns_theta_full     25.00
_diffrn_measured_fraction_theta_max     0.999
_diffrn_measured_fraction_theta_full     0.999
_diffrn_reflns_limit_h_min     -19
_diffrn_reflns_limit_h_max     19
_diffrn_reflns_limit_k_min     -10
_diffrn_reflns_limit_k_max     10
_diffrn_reflns_limit_l_min     -16
_diffrn_reflns_limit_l_max     16
_diffrn_standards_number     0
_diffrn_standards_interval_count     ?
_diffrn_standards_interval_time     ?
_diffrn_standards_decay_%     ?
_refine_special_details
;
Refinement of <i>F</i>^2^ against ALL reflections. The weighted <i>R</i>-factor
<i>wR</i> and goodness of fit <i>S</i> are based on <i>F</i>^2^, conventional
<i>R</i>-factors <i>R</i> are based on <i>F</i>, with <i>F</i> set to zero for
negative <i>F</i>^2^. The threshold expression of <i>F</i>^2^ >
\s(<i>F</i>^2^) is used only for calculating <i>R</i>-factors(gt) <i>etc</i>.
and is not relevant to the choice of reflections for refinement.
<i>R</i>-factors based on <i>F</i>^2^ are statistically about twice as large
as those based on <i>F</i>, and <i>R</i>- factors based on ALL data will be
even larger.
;
_reflns_number_total     3462
_reflns_number_gt     2594
_reflns_threshold_expression     I>2\s(I)
_refine_ls_structure_factor_coef     Fsqd
_refine_ls_matrix_type     full
_refine_ls_R_factor_all     0.0618
_refine_ls_R_factor_gt     0.0413
_refine_ls_wR_factor_gt     0.1019
_refine_ls_wR_factor_ref     0.1145
_refine_ls_goodness_of_fit_ref     1.030
_refine_ls_restrained_S_all     1.030
_refine_ls_number_reflns     3462
_refine_ls_number_parameters     217
_refine_ls_number_restraints     0
_refine_ls_hydrogen_treatment     mixed
_refine_ls_weighting_scheme     calc
_refine_ls_weighting_details
         'calc w=1/[\s^2^(Fo^2^)+(0.0506P)^2^+0.8701P] where P=(Fo^2^+2Fc^2^)/3'
_atom_sites_solution_hydrogens     geom
_atom_sites_solution_primary     direct
_atom_sites_solution_secondary     difmap
_refine_ls_shift/su_max     0.000
_refine_ls_shift/su_mean     0.000
_refine_diff_density_max     0.337
_refine_diff_density_min     -0.327
_refine_ls_extinction_method     none
_refine_ls_extinction_coef     ?
loop_
    _atom_type_symbol
    _atom_type_description
    _atom_type_scat_dispersion_real
    _atom_type_scat_dispersion_imag
    _atom_type_scat_source
    'C' 'C' 0.0033 0.0016
                         'International Tables Vol C Tables 4.2.6.8 and 6.1.1.4'
    'H' 'H' 0.0000 0.0000
                         'International Tables Vol C Tables 4.2.6.8 and 6.1.1.4'
    'N' 'N' 0.0061 0.0033
                         'International Tables Vol C Tables 4.2.6.8 and 6.1.1.4'
    'O' 'O' 0.0106 0.0060
                         'International Tables Vol C Tables 4.2.6.8 and 6.1.1.4'
    'S' 'S' 0.1246 0.1234
                         'International Tables Vol C Tables 4.2.6.8 and 6.1.1.4'
    'Cl' 'Cl' 0.1484 0.1585
                         'International Tables Vol C Tables 4.2.6.8 and 6.1.1.4'
_computing_data_collection     'APEX2 (Bruker, 2009)'
_computing_cell_refinement     'SAINT (Bruker, 2009)'
_computing_data_reduction     'SAINT (Bruker, 2009)'
_computing_structure_solution     'SIR92 (Altomare <i>et al.</i>, 1993)'
_computing_structure_refinement     'SHELXL97 (Sheldrick, 2008)'
_computing_molecular_graphics
             'ORTEP-3 (Farrugia, 2012) and Mercury (Macrae <i>et al.</i>, 2008)'
_computing_publication_material     'publCIF (Westrip, 2010)'
loop_
    _atom_site_type_symbol
    _atom_site_label
    _atom_site_fract_x
    _atom_site_fract_y
    _atom_site_fract_z
    _atom_site_U_iso_or_equiv
    _atom_site_adp_type
    _atom_site_calc_flag
    _atom_site_refinement_flags
    _atom_site_occupancy
    _atom_site_symmetry_multiplicity
    _atom_site_disorder_assembly
    _atom_site_disorder_group
    S S1 0.62888(4) 0.52544(6) -0.26035(4) 0.03590(16) Uani d . 1 1 . .
    Cl Cl1 1.07396(5) 0.23198(14) 0.03417(10) 0.1065(4) Uani d . 1 1 . .
    O O1 0.70283(10) 0.5918(2) -0.30442(11) 0.0545(5) Uani d . 1 1 . .
    N N1 0.55446(14) 0.6528(2) -0.27978(14) 0.0381(4) Uani d . 1 1 . .
    N N3 0.62419(11) 0.5109(2) 0.25734(12) 0.0338(4) Uani d . 1 1 . .
    O O2 0.59721(12) 0.37105(18) -0.29389(11) 0.0551(5) Uani d . 1 1 . .
    N N2 0.68811(10) 0.4740(2) 0.19252(12) 0.0327(4) Uani d . 1 1 . .
    C C1 0.64780(13) 0.5101(2) -0.12544(14) 0.0316(4) Uani d . 1 1 . .
    C C3 0.72856(14) 0.5768(3) 0.02534(16) 0.0434(5) Uani d . 1 1 . .
    H H3 0.7738 0.6306 0.0567 0.052 Uiso calc R 1 1 . .
    C C6 0.59263(14) 0.4216(3) -0.06641(15) 0.0383(5) Uani d . 1 1 . .
    H H6 0.5465 0.3703 -0.0975 0.046 Uiso calc R 1 1 . .
    C C4 0.67440(13) 0.4873(2) 0.08368(14) 0.0311(4) Uani d . 1 1 . .
    C C11 0.83783(14) 0.3838(3) 0.19450(17) 0.0467(6) Uani d . 1 1 . .
    C C2 0.71592(14) 0.5872(3) -0.08065(16) 0.0429(5) Uani d . 1 1 . .
    H H2 0.7532 0.6457 -0.1210 0.051 Uiso calc R 1 1 . .
    C C5 0.60608(13) 0.4095(3) 0.03862(15) 0.0372(5) Uani d . 1 1 . .
    H H5 0.5694 0.3493 0.0788 0.045 Uiso calc R 1 1 . .
    C C9 0.65766(15) 0.4978(3) 0.35195(16) 0.0403(5) Uani d . 1 1 . .
    C C10 0.60555(18) 0.5323(3) 0.44406(17) 0.0550(7) Uani d . 1 1 . .
    H H10A 0.5507 0.5687 0.4219 0.082 Uiso calc R 1 1 . .
    H H10B 0.6322 0.6156 0.4851 0.082 Uiso calc R 1 1 . .
    H H10C 0.6002 0.4349 0.4844 0.082 Uiso calc R 1 1 . .
    C C7 0.76017(14) 0.4366(3) 0.24501(16) 0.0415(5) Uani d . 1 1 . .
    C C16 0.83766(17) 0.2553(4) 0.1266(3) 0.0688(8) Uani d . 1 1 . .
    H H16 0.7877 0.1994 0.1130 0.083 Uiso calc R 1 1 . .
    C C8 0.74152(15) 0.4516(3) 0.34751(17) 0.0506(6) Uani d . 1 1 . .
    H H8 0.7781 0.4341 0.4033 0.061 Uiso calc R 1 1 . .
    C C14 0.98314(17) 0.2900(4) 0.0978(3) 0.0676(8) Uani d . 1 1 . .
    C C12 0.91258(18) 0.4628(4) 0.2135(3) 0.0808(10) Uani d . 1 1 . .
    H H12 0.9143 0.5492 0.2599 0.097 Uiso calc R 1 1 . .
    C C15 0.91033(19) 0.2080(4) 0.0784(3) 0.0800(10) Uani d . 1 1 . .
    H H15 0.9095 0.1204 0.0329 0.096 Uiso calc R 1 1 . .
    C C13 0.98526(19) 0.4160(5) 0.1648(3) 0.0943(12) Uani d . 1 1 . .
    H H13 1.0355 0.4710 0.1781 0.113 Uiso calc R 1 1 . .
    H H2N1 0.5670(16) 0.747(3) -0.266(2) 0.050(8) Uiso d . 1 1 . .
    H H1N1 0.5061(18) 0.620(4) -0.265(2) 0.061(9) Uiso d . 1 1 . .
loop_
    _atom_site_aniso_label
    _atom_site_aniso_U_11
    _atom_site_aniso_U_22
    _atom_site_aniso_U_33
    _atom_site_aniso_U_12
    _atom_site_aniso_U_13
    _atom_site_aniso_U_23
    S1 0.0498(3) 0.0367(3) 0.0213(2) 0.0057(2) 0.0010(2) -0.0004(2)
    Cl1 0.0537(5) 0.1252(8) 0.1417(9) 0.0173(5) 0.0359(5) 0.0154(7)
    O1 0.0500(10) 0.0833(12) 0.0304(8) 0.0055(9) 0.0090(7) 0.0095(8)
    N1 0.0445(12) 0.0344(10) 0.0352(10) -0.0008(9) -0.0052(8) 0.0011(8)
    N3 0.0408(10) 0.0353(9) 0.0254(8) 0.0006(7) 0.0019(7) 0.0009(7)
    O2 0.0967(14) 0.0358(8) 0.0324(8) 0.0054(9) -0.0079(8) -0.0078(7)
    N2 0.0359(9) 0.0379(9) 0.0241(8) -0.0004(7) -0.0012(7) 0.0010(7)
    C1 0.0395(11) 0.0323(10) 0.0229(9) 0.0057(9) 0.0007(8) 0.0003(8)
    C3 0.0409(12) 0.0568(14) 0.0322(11) -0.0150(10) -0.0038(9) 0.0033(10)
    C6 0.0434(12) 0.0406(11) 0.0305(10) -0.0086(10) -0.0058(9) 0.0012(9)
    C4 0.0369(11) 0.0330(10) 0.0235(9) 0.0028(8) -0.0006(8) 0.0011(8)
    C11 0.0370(12) 0.0625(15) 0.0405(12) 0.0009(11) -0.0062(10) 0.0068(11)
    C2 0.0423(12) 0.0556(14) 0.0309(11) -0.0108(11) 0.0035(9) 0.0075(10)
    C5 0.0419(12) 0.0399(11) 0.0297(10) -0.0081(9) 0.0004(9) 0.0046(9)
    C9 0.0529(14) 0.0426(12) 0.0255(10) -0.0081(10) -0.0005(9) 0.0010(9)
    C10 0.0704(17) 0.0659(16) 0.0290(11) -0.0104(13) 0.0082(11) -0.0044(11)
    C7 0.0388(12) 0.0524(13) 0.0331(11) -0.0018(10) -0.0069(9) 0.0033(10)
    C16 0.0398(14) 0.078(2) 0.089(2) -0.0038(13) 0.0061(14) -0.0206(17)
    C8 0.0510(14) 0.0721(17) 0.0284(11) -0.0033(12) -0.0110(10) 0.0048(11)
    C14 0.0388(14) 0.083(2) 0.081(2) 0.0101(14) 0.0075(14) 0.0159(17)
    C12 0.0460(16) 0.102(2) 0.095(2) -0.0116(16) -0.0052(16) -0.027(2)
    C15 0.0517(18) 0.088(2) 0.100(3) 0.0071(16) 0.0087(17) -0.0284(19)
    C13 0.0375(16) 0.111(3) 0.134(3) -0.0149(17) 0.0036(18) -0.018(3)
_geom_special_details
;
All e.s.d.'s (except the e.s.d. in the dihedral angle between two l.s. planes)
are estimated using the full covariance matrix. The cell e.s.d.'s are taken
into account individually in the estimation of e.s.d.'s in distances, angles
and torsion angles; correlations between e.s.d.'s in cell parameters are only
used when they are defined by crystal symmetry. An approximate (isotropic)
treatment of cell e.s.d.'s is used for estimating e.s.d.'s involving l.s.
planes.
;
loop_
    _geom_bond_atom_site_label_1
    _geom_bond_atom_site_label_2
    _geom_bond_site_symmetry_2
    _geom_bond_distance
    _geom_bond_publ_flag
    S1 O1 . 1.4229(17) ?
    S1 O2 . 1.4284(18) ?
    S1 N1 . 1.594(2) ?
    S1 C1 . 1.772(2) ?
    Cl1 C14 . 1.740(3) ?
    N1 H2N1 . 0.82(3) ?
    N1 H1N1 . 0.84(3) ?
    N3 C9 . 1.331(3) ?
    N3 N2 . 1.363(2) ?
    N2 C7 . 1.356(3) ?
    N2 C4 . 1.427(2) ?
    C1 C2 . 1.373(3) ?
    C1 C6 . 1.380(3) ?
    C3 C4 . 1.369(3) ?
    C3 C2 . 1.387(3) ?
    C3 H3 . 0.9300 ?
    C6 C5 . 1.377(3) ?
    C6 H6 . 0.9300 ?
    C4 C5 . 1.380(3) ?
    C11 C12 . 1.371(4) ?
    C11 C16 . 1.373(4) ?
    C11 C7 . 1.471(3) ?
    C2 H2 . 0.9300 ?
    C5 H5 . 0.9300 ?
    C9 C8 . 1.387(3) ?
    C9 C10 . 1.491(3) ?
    C10 H10A . 0.9600 ?
    C10 H10B . 0.9600 ?
    C10 H10C . 0.9600 ?
    C7 C8 . 1.371(3) ?
    C16 C15 . 1.378(4) ?
    C16 H16 . 0.9300 ?
    C8 H8 . 0.9300 ?
    C14 C13 . 1.351(5) ?
    C14 C15 . 1.357(4) ?
    C12 C13 . 1.379(4) ?
    C12 H12 . 0.9300 ?
    C15 H15 . 0.9300 ?
    C13 H13 . 0.9300 ?
loop_
    _geom_angle_atom_site_label_1
    _geom_angle_atom_site_label_2
    _geom_angle_atom_site_label_3
    _geom_angle_site_symmetry_1
    _geom_angle_site_symmetry_3
    _geom_angle
    _geom_angle_publ_flag
    O1 S1 O2 . . 120.40(11) ?
    O1 S1 N1 . . 107.47(12) ?
    O2 S1 N1 . . 106.13(12) ?
    O1 S1 C1 . . 107.23(10) ?
    O2 S1 C1 . . 106.82(9) ?
    N1 S1 C1 . . 108.33(10) ?
    S1 N1 H2N1 . . 114.2(18) ?
    S1 N1 H1N1 . . 116(2) ?
    H2N1 N1 H1N1 . . 118(3) ?
    C9 N3 N2 . . 105.06(17) ?
    C7 N2 N3 . . 111.87(16) ?
    C7 N2 C4 . . 128.71(18) ?
    N3 N2 C4 . . 119.31(16) ?
    C2 C1 C6 . . 120.78(18) ?
    C2 C1 S1 . . 120.16(16) ?
    C6 C1 S1 . . 119.06(15) ?
    C4 C3 C2 . . 119.88(19) ?
    C4 C3 H3 . . 120.1 ?
    C2 C3 H3 . . 120.1 ?
    C5 C6 C1 . . 119.78(19) ?
    C5 C6 H6 . . 120.1 ?
    C1 C6 H6 . . 120.1 ?
    C3 C4 C5 . . 120.80(18) ?
    C3 C4 N2 . . 120.02(18) ?
    C5 C4 N2 . . 119.18(18) ?
    C12 C11 C16 . . 118.0(3) ?
    C12 C11 C7 . . 120.7(2) ?
    C16 C11 C7 . . 121.3(2) ?
    C1 C2 C3 . . 119.3(2) ?
    C1 C2 H2 . . 120.4 ?
    C3 C2 H2 . . 120.4 ?
    C6 C5 C4 . . 119.44(19) ?
    C6 C5 H5 . . 120.3 ?
    C4 C5 H5 . . 120.3 ?
    N3 C9 C8 . . 110.59(19) ?
    N3 C9 C10 . . 120.2(2) ?
    C8 C9 C10 . . 129.2(2) ?
    C9 C10 H10A . . 109.5 ?
    C9 C10 H10B . . 109.5 ?
    H10A C10 H10B . . 109.5 ?
    C9 C10 H10C . . 109.5 ?
    H10A C10 H10C . . 109.5 ?
    H10B C10 H10C . . 109.5 ?
    N2 C7 C8 . . 105.7(2) ?
    N2 C7 C11 . . 123.38(19) ?
    C8 C7 C11 . . 130.8(2) ?
    C11 C16 C15 . . 121.0(3) ?
    C11 C16 H16 . . 119.5 ?
    C15 C16 H16 . . 119.5 ?
    C7 C8 C9 . . 106.77(19) ?
    C7 C8 H8 . . 126.6 ?
    C9 C8 H8 . . 126.6 ?
    C13 C14 C15 . . 120.7(3) ?
    C13 C14 Cl1 . . 120.2(2) ?
    C15 C14 Cl1 . . 119.2(3) ?
    C11 C12 C13 . . 121.0(3) ?
    C11 C12 H12 . . 119.5 ?
    C13 C12 H12 . . 119.5 ?
    C14 C15 C16 . . 119.6(3) ?
    C14 C15 H15 . . 120.2 ?
    C16 C15 H15 . . 120.2 ?
    C14 C13 C12 . . 119.7(3) ?
    C14 C13 H13 . . 120.2 ?
    C12 C13 H13 . . 120.2 ?
loop_
    _geom_torsion_atom_site_label_1
    _geom_torsion_atom_site_label_2
    _geom_torsion_atom_site_label_3
    _geom_torsion_atom_site_label_4
    _geom_torsion_site_symmetry_1
    _geom_torsion_site_symmetry_2
    _geom_torsion_site_symmetry_3
    _geom_torsion_site_symmetry_4
    _geom_torsion
    _geom_torsion_publ_flag
    C9 N3 N2 C7 . . . . 0.7(2) ?
    C9 N3 N2 C4 . . . . -175.84(17) ?
    O1 S1 C1 C2 . . . . 12.9(2) ?
    O2 S1 C1 C2 . . . . 143.19(18) ?
    N1 S1 C1 C2 . . . . -102.9(2) ?
    O1 S1 C1 C6 . . . . -167.96(17) ?
    O2 S1 C1 C6 . . . . -37.6(2) ?
    N1 S1 C1 C6 . . . . 76.33(19) ?
    C2 C1 C6 C5 . . . . -0.3(3) ?
    S1 C1 C6 C5 . . . . -179.52(16) ?
    C2 C3 C4 C5 . . . . -1.3(3) ?
    C2 C3 C4 N2 . . . . 178.9(2) ?
    C7 N2 C4 C3 . . . . -48.5(3) ?
    N3 N2 C4 C3 . . . . 127.4(2) ?
    C7 N2 C4 C5 . . . . 131.7(2) ?
    N3 N2 C4 C5 . . . . -52.5(3) ?
    C6 C1 C2 C3 . . . . -0.7(3) ?
    S1 C1 C2 C3 . . . . 178.52(18) ?
    C4 C3 C2 C1 . . . . 1.5(4) ?
    C1 C6 C5 C4 . . . . 0.5(3) ?
    C3 C4 C5 C6 . . . . 0.3(3) ?
    N2 C4 C5 C6 . . . . -179.87(19) ?
    N2 N3 C9 C8 . . . . -0.6(2) ?
    N2 N3 C9 C10 . . . . 179.11(19) ?
    N3 N2 C7 C8 . . . . -0.5(2) ?
    C4 N2 C7 C8 . . . . 175.7(2) ?
    N3 N2 C7 C11 . . . . 176.7(2) ?
    C4 N2 C7 C11 . . . . -7.2(3) ?
    C12 C11 C7 N2 . . . . 126.0(3) ?
    C16 C11 C7 N2 . . . . -53.5(4) ?
    C12 C11 C7 C8 . . . . -57.6(4) ?
    C16 C11 C7 C8 . . . . 122.9(3) ?
    C12 C11 C16 C15 . . . . -0.5(5) ?
    C7 C11 C16 C15 . . . . 179.0(3) ?
    N2 C7 C8 C9 . . . . 0.1(3) ?
    C11 C7 C8 C9 . . . . -176.8(2) ?
    N3 C9 C8 C7 . . . . 0.4(3) ?
    C10 C9 C8 C7 . . . . -179.3(2) ?
    C16 C11 C12 C13 . . . . 0.8(5) ?
    C7 C11 C12 C13 . . . . -178.7(3) ?
    C13 C14 C15 C16 . . . . 0.9(6) ?
    Cl1 C14 C15 C16 . . . . -178.5(3) ?
    C11 C16 C15 C14 . . . . -0.3(5) ?
    C15 C14 C13 C12 . . . . -0.5(6) ?
    Cl1 C14 C13 C12 . . . . 178.9(3) ?
    C11 C12 C13 C14 . . . . -0.3(6) ?
loop_
    _geom_hbond_atom_site_label_D
    _geom_hbond_atom_site_label_H
    _geom_hbond_atom_site_label_A
    _geom_hbond_site_symmetry_A
    _geom_hbond_distance_DH
    _geom_hbond_distance_HA
    _geom_hbond_distance_DA
    _geom_hbond_angle_DHA
    _geom_hbond_publ_flag
    N1 H2N1 N3 4_575 0.82(2) 2.20(2) 3.010(3) 169(2) yes
    N1 H1N1 N3 3_665 0.84(3) 2.33(3) 3.157(3) 167(3) yes
    C5 H5 O2 4_566 0.9300 2.4800 3.169 131.00 yes
    C3 H3 Cl1 3_765 0.9300 2.93 3.602 130.00 yes
_iucr_refine_instructions_details
;
TITL AkhyarMS3_0ma in P2(1)/c
CELL  0.71073  15.8780   8.2090  12.9530   90.000   91.016   90.000
ZERR     4.00   0.0050   0.0050   0.0050    0.005    0.005    0.005
LATT   1
SYMM  - X, 1/2 + Y, 1/2 - Z
SFAC  C    H    N    O    S    CL
UNIT  64   56   12   8    4    4
MERG   2
mpla c1 c2 c3 c4 c5 c6
mpla n2 n3 c7 c8 c9
mpla c11 c12 c13 c14 c15 c16
FMAP   2
PLAN   25
SIZE     0.18   0.32   0.33
ACTA    50.00
BOND   $H
CONF
WGHT     0.05060     0.87010
L.S.  40
TEMP    23.00
FVAR     0.17117
S1    5    0.628880    0.525443   -0.260349    11.00000    0.04977    0.03667 =
        0.02126   -0.00038    0.00100    0.00566
CL1   6    1.073961    0.231979    0.034173    11.00000    0.05369    0.12522 =
        0.14171    0.01535    0.03591    0.01728
O1    4    0.702825    0.591765   -0.304422    11.00000    0.05003    0.08329 =
        0.03044    0.00946    0.00903    0.00550
N1    3    0.554461    0.652803   -0.279782    11.00000    0.04451    0.03435 =
        0.03517    0.00105   -0.00519   -0.00082
N3    3    0.624194    0.510873    0.257342    11.00000    0.04076    0.03527 =
        0.02537    0.00093    0.00192    0.00057
O2    4    0.597210    0.371048   -0.293893    11.00000    0.09670    0.03579 =
        0.03241   -0.00782   -0.00786    0.00539
N2    3    0.688107    0.473986    0.192524    11.00000    0.03588    0.03789 =
        0.02412    0.00099   -0.00124   -0.00038
C1    1    0.647800    0.510068   -0.125445    11.00000    0.03949    0.03234 =
        0.02288    0.00035    0.00066    0.00567
C3    1    0.728560    0.576790    0.025344    11.00000    0.04089    0.05680 =
        0.03222    0.00332   -0.00376   -0.01502
AFIX   43
H3    2    0.773759    0.630557    0.056741    11.00000   -1.20000
AFIX    0
C6    1    0.592625    0.421577   -0.066415    11.00000    0.04343    0.04056 =
        0.03053    0.00118   -0.00579   -0.00857
AFIX   43
H6    2    0.546500    0.370286   -0.097457    11.00000   -1.20000
AFIX    0
C4    1    0.674400    0.487298    0.083677    11.00000    0.03688    0.03300 =
        0.02349    0.00110   -0.00059    0.00280
C11   1    0.837832    0.383837    0.194502    11.00000    0.03696    0.06254 =
        0.04047    0.00684   -0.00623    0.00095
C2    1    0.715923    0.587152   -0.080655    11.00000    0.04232    0.05560 =
        0.03092    0.00745    0.00347   -0.01078
AFIX   43
H2    2    0.753197    0.645693   -0.120972    11.00000   -1.20000
AFIX    0
C5    1    0.606084    0.409457    0.038621    11.00000    0.04186    0.03990 =
        0.02971    0.00461    0.00042   -0.00812
AFIX   43
H5    2    0.569425    0.349300    0.078846    11.00000   -1.20000
AFIX    0
C9    1    0.657656    0.497836    0.351947    11.00000    0.05286    0.04257 =
        0.02550    0.00099   -0.00053   -0.00805
C10   1    0.605551    0.532341    0.444056    11.00000    0.07040    0.06587 =
        0.02896   -0.00436    0.00819   -0.01043
AFIX  137
H10A  2    0.550681    0.568695    0.421900    11.00000   -1.50000
H10B  2    0.632214    0.615603    0.485140    11.00000   -1.50000
H10C  2    0.600212    0.434940    0.484433    11.00000   -1.50000
AFIX    0
C7    1    0.760169    0.436649    0.245005    11.00000    0.03883    0.05243 =
        0.03312    0.00333   -0.00688   -0.00182
C16   1    0.837656    0.255349    0.126625    11.00000    0.03975    0.07766 =
        0.08909   -0.02060    0.00608   -0.00379
AFIX   43
H16   2    0.787742    0.199446    0.112996    11.00000   -1.20000
AFIX    0
C8    1    0.741523    0.451577    0.347511    11.00000    0.05099    0.07209 =
        0.02840    0.00484   -0.01103   -0.00332
AFIX   43
H8    2    0.778066    0.434062    0.403313    11.00000   -1.20000
AFIX    0
C14   1    0.983137    0.289960    0.097778    11.00000    0.03876    0.08275 =
        0.08144    0.01591    0.00745    0.01006
C12   1    0.912583    0.462765    0.213460    11.00000    0.04603    0.10172 =
        0.09452   -0.02690   -0.00522   -0.01157
AFIX   43
H12   2    0.914320    0.549211    0.259854    11.00000   -1.20000
AFIX    0
C15   1    0.910335    0.208029    0.078415    11.00000    0.05171    0.08828 =
        0.10031   -0.02835    0.00867    0.00715
AFIX   43
H15   2    0.909502    0.120446    0.032867    11.00000   -1.20000
AFIX    0
C13   1    0.985256    0.416012    0.164824    11.00000    0.03746    0.11144 =
        0.13407   -0.01779    0.00361   -0.01487
AFIX   43
H13   2    1.035496    0.471003    0.178116    11.00000   -1.20000
AFIX    0
H2N1  2    0.567009    0.746898   -0.266214    11.00000    0.04952
H1N1  2    0.506053    0.619913   -0.264921    11.00000    0.06099
HKLF 4
END
;
data_global_Publ_Block
_journal_date_recd_electronic     2013-01-13
_journal_date_accepted     2013-01-22
_journal_name_full     'Acta Crystallographica, Section E'
_journal_year     2013
_journal_volume     69
_journal_issue      2
_journal_page_first     o295
_journal_page_last     o296
_journal_paper_category     QO
_journal_paper_doi     10.1107/S1600536813002134
_journal_coeditor_code     SJ5296
_publ_contact_author_name     'Maqsood Ahmed'
_publ_contact_author_address
;
Department of Chemistry, Government College University, Lahore 54000, Pakistan
;
_publ_contact_author_email     'maqsood.ahmed@gcu.edu.pk'
_publ_contact_author_fax     ?
_publ_contact_author_phone     '+92(0)3216746041'
_publ_section_title
;
4-[5-(4-Chlorophenyl)-3-methyl-1<i>H</i>-pyrazol-1-yl]benzenesulfonamide
;
loop_
    _publ_author_name
    _publ_author_footnote
    _publ_author_address
    'Farrukh, Muhammad A.' ?
;
Department of Chemistry, Government College University, Lahore 54000, Pakistan
;
    'Mohamed, Shaaban K.' .
;
Chemistry and Environmental Division, Manchester Metropolitan University,
Manchester, M1 5GD, England
Chemistry Department, Faculty of Science,
Minia University, El-Minia, Egypt
;
    'Ahmed, Maqsood' .
;
Department of Chemistry, Government College University, Lahore 54000, Pakistan
;
    'Marzouk, Adel A.' .
;
Pharmaceutical Chemistry Department, Faculty of Pharmacy, Al Azhar University,
Egypt
;
    'El-Moghazy, Samir M.' .
;
Faculty of Pharmacy, Pharmaceutical Chemistry Department, Cairo University,
Cairo, Egypt
;
