# Supplementary material for: 4-[5-(4-Chloro­phen­yl)-3-methyl-1H-pyrazol-1-yl]benzene­sulfonamide
Source: Acta Crystallogr Sect E Struct Rep Online. 2013 Jan 26;69(Pt 2):o295–6. doi: 10.1107/S1600536813002134 (PMC3569817; doi:10.1107/S1600536813002134)
Supplement: Supplementary file 2 [file e-69-0o295-Isup2.hkl]

# 
# h,k,l, Fc-squared, Fo-squared, sigma(Fo-squared) and status flag 
# 
data_I
_shelx_title ' AkhyarMS3_0ma in P2(1)/c' 
_shelx_refln_list_code          4 
_shelx_F_calc_maximum      192.03 
_exptl_crystal_F_000       720.00 
_reflns_d_resolution_high  0.7991 
 
loop_ 
 _symmetry_equiv_pos_as_xyz 
 'x, y, z' 
 '-x, y+1/2, -z+1/2' 
 '-x, -y, -z' 
 'x, -y-1/2, z-1/2' 
 
_cell_length_a    15.8780 
_cell_length_b     8.2090 
_cell_length_c    12.9530 
_cell_angle_alpha  90.000 
_cell_angle_beta   91.016 
_cell_angle_gamma  90.000 
 
_shelx_F_squared_multiplier     1.000 
 
loop_ 
 _refln_index_h 
 _refln_index_k 
 _refln_index_l 
 _refln_F_squared_calc 
 _refln_F_squared_meas 
 _refln_F_squared_sigma 
 _refln_observed_status 
   3   0   0    36877.16    33636.55    372.29 o 
   4   0   0    12061.73    11827.18    130.87 o 
   5   0   0      290.08      272.16     15.64 o 
   6   0   0     3848.68     4026.04     36.42 o 
   7   0   0      414.11      400.16      7.90 o 
   8   0   0      101.31       98.76      4.13 o 
   9   0   0     2139.31     2045.84     34.99 o 
  10   0   0      129.59      118.12      8.56 o 
  11   0   0     1659.63     1621.84     31.61 o 
  12   0   0      346.05      345.54     14.36 o 
  13   0   0     2029.83     2016.92     38.97 o 
  14   0   0      117.33      117.21     10.61 o 
  15   0   0       47.77       46.88      8.69 o 
  16   0   0       12.14       15.33      7.36 o 
  17   0   0       85.48       92.48     11.09 o 
  18   0   0        9.93       21.67      8.69 o 
  19   0   0        8.95        3.67      8.06 o 
   1   1   0       81.80       76.42      1.39 o 
   2   1   0      228.34      209.96      2.51 o 
   3   1   0        0.65        2.46      0.95 o 
   4   1   0     4997.94     5117.48     31.44 o 
   5   1   0     2346.32     2472.67     17.35 o 
   6   1   0      643.82      712.46      6.98 o 
   7   1   0       37.45       35.60      2.14 o 
   8   1   0     1306.11     1259.67     12.58 o 
   9   1   0      420.41      455.96      8.47 o 
  10   1   0     1024.12     1008.87     13.94 o 
  11   1   0      177.93      172.58      8.98 o 
  12   1   0        4.27        1.14      4.30 o 
  13   1   0     1454.82     1352.96     23.99 o 
  14   1   0       22.44       26.71      5.27 o 
  15   1   0        1.43       -4.98      4.98 o 
  16   1   0       15.92       15.46      5.61 o 
  17   1   0       79.09       71.49      7.14 o 
  18   1   0       18.86       16.83      5.78 o 
  19   1   0        6.89       10.76      6.29 o 
   0   2   0    25712.98    25068.18    164.80 o 
   1   2   0    26867.68    25694.29    138.18 o 
   2   2   0    11557.89    11794.77     59.16 o 
   3   2   0    19801.04    19626.19    109.66 o 
   4   2   0     3392.04     3401.10     20.14 o 
   5   2   0      899.32      807.22      6.82 o 
   6   2   0      863.91      912.32      8.96 o 
   7   2   0      185.48      238.86      4.66 o 
   8   2   0     3965.23     3992.11     31.73 o 
   9   2   0       54.75       50.54      3.16 o 
  10   2   0        2.94       -3.04      3.04 o 
  11   2   0        2.80        7.96      3.74 o 
  12   2   0      684.11      680.42     13.97 o 
  13   2   0       38.75       43.96      5.70 o 
  14   2   0      202.99      211.96      9.29 o 
  15   2   0      114.26      116.75      8.01 o 
  16   2   0       65.55       81.11      7.48 o 
  17   2   0        9.79        2.08      5.91 o 
  18   2   0        4.47       -2.49      5.28 o 
  19   2   0       83.88      103.55      8.84 o 
   1   3   0        1.69        2.62      0.97 o 
   2   3   0      873.45      798.86      5.50 o 
   3   3   0     2677.14     2688.02     14.97 o 
   4   3   0      104.79      135.73      2.65 o 
   5   3   0     1166.30     1186.30      8.90 o 
   6   3   0      729.25      764.96      7.10 o 
   7   3   0      398.01      371.87      8.35 o 
   8   3   0      133.45      136.88      4.18 o 
   9   3   0      669.04      599.81      8.11 o 
  10   3   0      165.47      147.93      7.28 o 
  11   3   0      623.65      647.23     11.96 o 
  12   3   0      771.81      770.37     13.65 o 
  13   3   0      691.62      657.46     24.43 o 
  14   3   0       26.33       22.34      5.16 o 
  15   3   0        0.61        1.96      4.75 o 
  16   3   0      154.79      152.32     11.33 o 
  17   3   0       34.63       55.57      6.98 o 
  18   3   0       71.50       80.34      7.99 o 
   0   4   0     3453.59     3562.98     26.88 o 
   1   4   0      170.96      153.01      2.70 o 
   2   4   0       27.39       36.13      1.59 o 
   3   4   0     3261.69     3422.58     19.58 o 
   4   4   0     3200.66     3251.23     20.16 o 
   5   4   0      237.03      245.63      4.17 o 
   6   4   0      353.17      384.77      8.69 o 
   7   4   0     4629.45     4779.27     44.39 o 
   8   4   0      121.85      134.72      5.74 o 
   9   4   0        1.68        0.07      2.54 o 
  10   4   0      204.38      228.68      7.78 o 
  11   4   0      315.11      331.29      9.10 o 
  12   4   0       23.79       14.84      4.29 o 
  13   4   0      125.02      143.75      7.87 o 
  14   4   0       18.27       21.81      5.09 o 
  15   4   0       20.23       15.61      5.69 o 
  16   4   0      112.17      126.07      8.46 o 
  17   4   0       82.74       91.20      7.89 o 
  18   4   0       88.37       82.17      7.97 o 
   1   5   0       53.60       46.87      1.98 o 
   2   5   0      403.14      420.95      5.69 o 
   3   5   0      935.96      780.83      6.79 o 
   4   5   0      124.91      132.29      3.28 o 
   5   5   0      428.72      481.09     10.04 o 
   6   5   0      724.71      769.85      8.73 o 
   7   5   0      430.80      419.58      6.55 o 
   8   5   0        0.20       -0.61      2.40 o 
   9   5   0       13.31       14.93      3.23 o 
  10   5   0      896.92      873.16     16.97 o 
  11   5   0       53.50       57.48      5.07 o 
  12   5   0        7.87        8.49      3.97 o 
  13   5   0      259.01      265.26      9.45 o 
  14   5   0        0.41       -1.44      4.49 o 
  15   5   0       25.31       14.55      5.17 o 
  16   5   0        1.92        4.76      5.07 o 
  17   5   0       16.22       13.20      5.73 o 
   0   6   0       17.30       17.31      2.74 o 
   1   6   0      974.32      969.05      7.99 o 
   2   6   0       22.91       18.62      1.98 o 
   3   6   0      403.73      396.16      5.43 o 
   4   6   0      842.40      857.43      8.67 o 
   5   6   0       74.09       60.60      3.34 o 
   6   6   0      538.03      503.09      7.95 o 
   7   6   0      557.41      589.16      9.69 o 
   8   6   0       50.47       60.63      4.27 o 
   9   6   0      324.25      312.87      7.75 o 
  10   6   0      177.36      164.87      6.40 o 
  11   6   0       37.31       39.97      4.42 o 
  12   6   0      140.82      155.11      7.26 o 
  13   6   0        3.30       -3.83      3.83 o 
  14   6   0        5.77        5.28      5.50 o 
  15   6   0       39.40       37.97      8.88 o 
  16   6   0      119.87      103.12     11.40 o 
   1   7   0       65.20       65.99      2.73 o 
   2   7   0      564.25      542.16      8.01 o 
   3   7   0      775.86      762.76      9.13 o 
   4   7   0      559.04      548.21      7.63 o 
   5   7   0      469.45      496.62      9.67 o 
   6   7   0      820.03      838.78     12.08 o 
   7   7   0      167.95      174.51      6.11 o 
   8   7   0       40.28       42.23      4.04 o 
   9   7   0      367.74      388.19     14.35 o 
  10   7   0      169.25      159.22      9.81 o 
  11   7   0       21.52       20.53      6.98 o 
  12   7   0        4.70        9.47      6.85 o 
  13   7   0       34.03       38.61      8.44 o 
  14   7   0       29.80       19.63      8.12 o 
   0   8   0      316.44      316.69     12.08 o 
   1   8   0      135.43      139.19      4.79 o 
   2   8   0        1.42       -0.34      2.51 o 
   3   8   0      102.40      104.84      4.65 o 
   4   8   0      515.34      495.15     11.96 o 
   5   8   0       17.49       27.77      5.26 o 
   6   8   0      155.04      143.67      8.00 o 
   7   8   0       91.17       91.09      7.14 o 
   8   8   0        0.63       -0.16      6.02 o 
   9   8   0        3.08       11.97      6.81 o 
  10   8   0        6.37        5.06      6.57 o 
  11   8   0        8.95       15.55      7.23 o 
  12   8   0        5.35       -3.92      6.97 o 
   1   9   0       18.60       10.85      6.79 o 
   2   9   0      169.45      188.97     11.25 o 
   3   9   0      334.08      322.26     10.94 o 
   4   9   0       55.17       60.79      6.54 o 
   5   9   0       37.85       64.27      9.16 o 
   6   9   0      359.46      346.71     12.18 o 
   7   9   0      146.56      147.00     12.93 o 
   8   9   0       23.60       33.35      6.58 o 
   9   9   0      112.79      136.42     10.51 o 
   0  10   0       28.64       27.20     15.02 o 
   1  10   0        5.44       -4.86     12.27 o 
   2  10   0        7.91       -1.79      8.43 o 
   3  10   0       88.10       60.37     13.15 o 
   4  10   0       43.05       43.84     23.72 o 
 -19   1   1        6.10        2.67      5.64 o 
 -18   1   1        6.76       -0.12      5.24 o 
 -17   1   1        0.43       12.46      5.50 o 
 -16   1   1      369.87      356.15     16.50 o 
 -15   1   1       32.61       30.91      7.00 o 
 -14   1   1        0.24        2.62      4.73 o 
 -13   1   1     1531.91     1548.54     24.11 o 
 -12   1   1      300.24      299.94      9.59 o 
 -11   1   1      311.90      322.33      9.51 o 
 -10   1   1      253.11      229.37      7.76 o 
  -9   1   1       17.36        7.22      2.43 o 
  -8   1   1       64.90       79.00      3.37 o 
  -7   1   1      174.06      205.79      4.48 o 
  -6   1   1      656.79      664.02      6.68 o 
  -5   1   1      442.60      430.30      4.84 o 
  -4   1   1      218.76      209.97      3.47 o 
  -3   1   1     6217.52     6082.41     38.10 o 
  -2   1   1     9455.64     9022.42     59.75 o 
  -1   1   1     1310.85     1247.00     15.34 o 
   0   1   1     2939.40     3002.80     20.39 o 
   1   1   1      599.44      629.88      4.92 o 
   2   1   1     2885.94     2864.10     17.10 o 
   3   1   1      140.45      121.49      2.71 o 
   4   1   1     1950.42     1799.15     13.98 o 
   5   1   1      116.61      112.85      3.52 o 
   6   1   1       66.19       71.90      2.97 o 
   7   1   1     1368.70     1375.93     11.61 o 
   8   1   1      136.94      139.60      5.03 o 
   9   1   1       13.61       28.80      2.45 o 
  10   1   1      939.51      991.11     13.95 o 
  11   1   1      430.17      464.90      9.70 o 
  12   1   1       35.33       41.89      4.66 o 
  13   1   1     1004.15     1001.27     18.37 o 
  14   1   1        1.67        5.70      5.37 o 
  15   1   1        3.43       -2.95      4.60 o 
  16   1   1       22.47       20.75      5.65 o 
  17   1   1        4.73        4.92      5.19 o 
  18   1   1        5.90        4.25      5.36 o 
  19   1   1       11.15        4.13      5.79 o 
 -19   2   1        0.06       -2.26      5.67 o 
 -18   2   1       43.81       56.59      7.05 o 
 -17   2   1        8.01       -2.24      4.99 o 
 -16   2   1       81.69       79.87      7.41 o 
 -15   2   1      274.64      241.83      9.91 o 
 -14   2   1       98.50       84.88      6.93 o 
 -13   2   1      353.81      364.25     10.77 o 
 -12   2   1      368.86      370.26     10.66 o 
 -11   2   1      330.48      352.23      9.86 o 
 -10   2   1       20.33       13.65      3.83 o 
  -9   2   1        0.39       -2.22      2.22 o 
  -8   2   1       70.25       96.27      4.26 o 
  -7   2   1     1071.92     1203.93     10.61 o 
  -6   2   1     2494.27     2689.72     17.49 o 
  -5   2   1      996.33     1144.65      8.87 o 
  -4   2   1      473.43      511.40      4.97 o 
  -3   2   1     6518.90     6339.12     34.23 o 
  -2   2   1     3207.02     3369.73     18.95 o 
  -1   2   1       65.68       83.56      1.93 o 
   0   2   1     9424.85     9530.50     54.60 o 
   1   2   1       92.07      127.49      2.69 o 
   2   2   1       95.08      102.05      2.28 o 
   3   2   1     1931.42     1925.85     11.71 o 
   4   2   1     3499.39     3829.00     24.60 o 
   5   2   1      131.18      135.87      2.85 o 
   6   2   1       18.75       17.81      2.03 o 
   7   2   1       32.27       41.85      2.00 o 
   8   2   1      121.30      183.42      5.08 o 
   9   2   1      180.33      172.03      5.62 o 
  10   2   1      369.53      420.58      8.22 o 
  11   2   1      198.65      167.57      6.77 o 
  12   2   1      108.45      114.05      5.64 o 
  13   2   1       33.80       23.66      4.13 o 
  14   2   1        4.49        4.70      4.08 o 
  15   2   1      132.69      127.71      8.09 o 
  16   2   1        5.65       -0.29      5.91 o 
  17   2   1       14.11       16.23      5.66 o 
  18   2   1       28.67       23.18      6.13 o 
  19   2   1        2.21        1.14      5.74 o 
 -18   3   1        7.12        7.90      5.88 o 
 -17   3   1       20.35       15.04      5.56 o 
 -16   3   1       37.69       40.88      6.09 o 
 -15   3   1       80.76       60.73      6.35 o 
 -14   3   1       38.70       43.87      5.63 o 
 -13   3   1      166.16      176.30      8.48 o 
 -12   3   1      197.96      193.22      8.47 o 
 -11   3   1        7.17        1.04      3.96 o 
 -10   3   1      486.18      464.42     12.65 o 
  -9   3   1     1129.29     1205.17     14.98 o 
  -8   3   1      289.08      278.32      5.47 o 
  -7   3   1      364.79      322.05      5.18 o 
  -6   3   1      936.53      894.29      7.38 o 
  -5   3   1     4254.80     4296.82     24.61 o 
  -4   3   1      266.29      242.24      3.02 o 
  -3   3   1       32.24       20.81      1.32 o 
  -2   3   1      516.72      572.28      4.32 o 
  -1   3   1      714.97      833.53      5.64 o 
   0   3   1      288.14      286.57      2.96 o 
   1   3   1     2194.04     2232.17     12.26 o 
   2   3   1      327.60      391.23      3.79 o 
   3   3   1      199.46      216.53      3.01 o 
   4   3   1       21.63       15.44      1.38 o 
   5   3   1       12.11       20.02      1.72 o 
   6   3   1     1735.65     1854.86     13.84 o 
   7   3   1      135.95      125.39      3.61 o 
   8   3   1      762.52      857.46      9.70 o 
   9   3   1      467.06      492.30      8.90 o 
  10   3   1      321.09      360.90      8.20 o 
  11   3   1       61.21       82.86      5.50 o 
  12   3   1        7.64        8.92      4.15 o 
  13   3   1      211.05      207.81      8.03 o 
  14   3   1        0.09        3.01      4.17 o 
  15   3   1       16.75       16.91      4.77 o 
  16   3   1      112.22      116.48      9.19 o 
  17   3   1       31.58       31.68      6.22 o 
  18   3   1        3.28        2.67      5.51 o 
 -18   4   1       48.00       51.46      8.42 o 
 -17   4   1        4.02        8.04      5.58 o 
 -16   4   1        4.71       -0.21      4.92 o 
 -15   4   1      122.84      101.86      7.41 o 
 -14   4   1       37.34       28.35      5.22 o 
 -13   4   1      398.77      396.89     11.20 o 
 -12   4   1      114.01      114.96      6.92 o 
 -11   4   1      271.11      248.02      8.75 o 
 -10   4   1      164.13      156.86      5.39 o 
  -9   4   1      341.87      333.06      6.44 o 
  -8   4   1      118.23      116.08      4.62 o 
  -7   4   1      548.58      561.06      7.54 o 
  -6   4   1       58.48       66.96      2.56 o 
  -5   4   1     1217.95     1293.14     11.06 o 
  -4   4   1      381.52      340.13      5.34 o 
  -3   4   1     3412.79     3388.07     21.03 o 
  -2   4   1     3100.67     3103.60     16.87 o 
  -1   4   1        4.51        2.42      1.33 o 
   0   4   1     3327.55     3494.28     18.71 o 
   1   4   1        8.02        7.27      1.84 o 
   2   4   1      213.80      237.86      3.29 o 
   3   4   1       37.95       38.89      1.83 o 
   4   4   1      189.85      164.18      4.46 o 
   5   4   1       27.91       31.79      2.02 o 
   6   4   1       78.73       94.54      3.29 o 
   7   4   1       40.12       33.80      3.00 o 
   8   4   1      149.40      155.18      5.01 o 
   9   4   1       34.93       31.36      4.07 o 
  10   4   1       92.95       87.09      5.56 o 
  11   4   1       33.63       33.46      4.71 o 
  12   4   1      101.42       99.36      6.28 o 
  13   4   1        4.26        4.45      4.12 o 
  14   4   1        9.00       11.98      5.16 o 
  15   4   1       36.86       40.51      5.57 o 
  16   4   1       39.23       44.88      6.42 o 
  17   4   1        6.89       13.34      5.70 o 
  18   4   1       33.22       36.97      7.72 o 
 -17   5   1        0.57        3.58      8.69 o 
 -16   5   1        0.31        4.79      5.00 o 
 -15   5   1       42.11       52.14      6.14 o 
 -14   5   1        7.90        2.77      4.78 o 
 -13   5   1       70.78       81.34      6.35 o 
 -12   5   1       63.90       69.08      8.42 o 
 -11   5   1       84.12       81.68      5.77 o 
 -10   5   1      252.55      289.66      6.73 o 
  -9   5   1     1678.73     1665.66     16.93 o 
  -8   5   1      100.05       93.49      3.65 o 
  -7   5   1       75.07       71.04      3.16 o 
  -6   5   1     1900.92     1861.20     15.41 o 
  -5   5   1       95.89       94.98      3.05 o 
  -4   5   1      119.43      107.62      3.42 o 
  -3   5   1       54.04       43.84      1.79 o 
  -2   5   1       96.52      101.62      2.53 o 
  -1   5   1      108.73      121.35      2.66 o 
   0   5   1      502.15      570.34      5.47 o 
   1   5   1       74.89       81.34      2.44 o 
   2   5   1      338.38      386.29      4.63 o 
   3   5   1       14.86       10.97      1.84 o 
   4   5   1      553.46      580.48      6.21 o 
   5   5   1        9.00       11.74      2.25 o 
   6   5   1       44.48       55.76      3.33 o 
   7   5   1      108.78      128.46      4.98 o 
   8   5   1       25.42       22.97      2.96 o 
   9   5   1        2.85       -1.83      3.38 o 
  10   5   1       39.62       40.41      4.42 o 
  11   5   1        0.37       -2.15      3.44 o 
  12   5   1       52.67       46.02      4.82 o 
  13   5   1        8.00        6.71      4.22 o 
  14   5   1       92.67       98.92      6.38 o 
  15   5   1       43.67       34.23      5.69 o 
  16   5   1       51.33       51.23     10.31 o 
  17   5   1        6.51       -5.31      5.31 o 
 -16   6   1       34.15       44.48     10.69 o 
 -15   6   1        6.40       -3.03      7.53 o 
 -14   6   1        1.31       -4.10      7.48 o 
 -13   6   1        2.52       -6.76      6.76 o 
 -12   6   1       83.29       81.28      8.84 o 
 -11   6   1       15.33       12.58      3.99 o 
 -10   6   1        5.30        0.90      3.43 o 
  -9   6   1       49.86       63.43      4.51 o 
  -8   6   1      340.76      319.06      6.45 o 
  -7   6   1       73.59       78.38      3.15 o 
  -6   6   1       32.46       42.17      2.53 o 
  -5   6   1      106.61      110.77      3.26 o 
  -4   6   1       48.85       37.66      2.36 o 
  -3   6   1     1309.37     1391.74     10.82 o 
  -2   6   1      154.54      138.99      3.39 o 
  -1   6   1      127.06      115.82      3.05 o 
   0   6   1      886.09      868.27      7.59 o 
   1   6   1      363.21      390.20      5.08 o 
   2   6   1       15.71       19.69      2.07 o 
   3   6   1      260.30      241.93      4.36 o 
   4   6   1      347.88      399.16      6.09 o 
   5   6   1       52.13       49.39      3.10 o 
   6   6   1       51.79       49.21      3.61 o 
   7   6   1      275.49      267.56      7.06 o 
   8   6   1      124.80      123.00      4.48 o 
   9   6   1       28.93       42.59      4.26 o 
  10   6   1        7.22       -0.05      3.54 o 
  11   6   1        0.09       -1.96      3.52 o 
  12   6   1       14.65       20.90      4.32 o 
  13   6   1        3.36        2.35      4.94 o 
  14   6   1        7.25        1.36      4.19 o 
  15   6   1       18.94       30.28      8.30 o 
  16   6   1       18.43       22.18      9.41 o 
 -14   7   1       28.51       10.50      9.27 o 
 -13   7   1        2.81      -10.71     10.71 o 
 -12   7   1       30.50        8.69     11.22 o 
 -11   7   1        4.15       -7.12      7.12 o 
 -10   7   1       47.99       41.37      7.77 o 
  -9   7   1      239.56      202.54     15.49 o 
  -8   7   1       60.27       51.43      7.57 o 
  -7   7   1      406.16      415.15     15.73 o 
  -6   7   1      169.36      144.43      7.19 o 
  -5   7   1        2.63        1.92      4.74 o 
  -4   7   1      194.86      203.30      6.49 o 
  -3   7   1       63.39       62.43      3.31 o 
  -2   7   1       45.19       41.03      2.46 o 
  -1   7   1      140.47      145.55      3.92 o 
   0   7   1       20.24       15.24      2.31 o 
   1   7   1       17.25       28.57      2.29 o 
   2   7   1       17.26       16.63      2.18 o 
   3   7   1      115.88      106.66      3.70 o 
   4   7   1      100.87       76.50      3.73 o 
   5   7   1      473.06      511.62      8.53 o 
   6   7   1       11.22       19.93      4.15 o 
   7   7   1       13.03       18.65      3.61 o 
   8   7   1       69.60       75.27      4.91 o 
   9   7   1        7.08       11.27      5.04 o 
  10   7   1       10.14       -0.95      4.37 o 
  11   7   1        0.11        2.23      5.70 o 
  12   7   1        2.87       -1.58      5.79 o 
  13   7   1       33.07       48.86      7.77 o 
  14   7   1        8.36       12.66      7.58 o 
 -12   8   1        1.52       -6.72      6.72 o 
 -11   8   1       56.21       92.44     10.25 o 
 -10   8   1       42.42       39.03      8.58 o 
  -9   8   1        3.23       -5.16      6.11 o 
  -8   8   1        0.21       -2.08      5.92 o 
  -7   8   1       60.32       62.87      7.12 o 
  -6   8   1       38.47       46.35      6.47 o 
  -5   8   1        0.03        2.63      4.99 o 
  -4   8   1       71.48       96.81      7.34 o 
  -3   8   1       18.12        9.10      4.10 o 
  -2   8   1        4.75        8.75      2.86 o 
  -1   8   1      125.42      131.14      4.57 o 
   0   8   1      324.77      333.97      6.58 o 
   1   8   1      216.41      209.62      6.73 o 
   2   8   1        1.70        2.97      2.75 o 
   3   8   1      249.34      292.74      6.78 o 
   4   8   1      246.46      241.51      6.45 o 
   5   8   1        2.15        3.46      3.60 o 
   6   8   1       69.35       78.46      6.52 o 
   7   8   1      150.60      179.11      8.93 o 
   8   8   1       22.59       22.89      5.86 o 
   9   8   1       19.05        4.11      5.62 o 
  10   8   1       31.49       40.72      6.95 o 
  11   8   1       25.69       27.58      7.11 o 
  12   8   1       39.63       51.37      7.90 o 
  -9   9   1        1.56        5.72      6.21 o 
  -8   9   1        3.36        9.64      5.88 o 
  -7   9   1       34.40       22.78      6.10 o 
  -6   9   1       44.76       59.16      9.06 o 
  -5   9   1       16.97       19.65      9.61 o 
  -4   9   1        0.00        4.43      4.83 o 
  -3   9   1        1.19       -0.54      4.73 o 
  -2   9   1        1.65        2.74      4.33 o 
  -1   9   1        4.11        5.38      4.16 o 
   0   9   1        5.79        3.47      5.61 o 
   1   9   1        4.97        9.22      6.18 o 
   2   9   1        6.98        5.63      6.54 o 
   3   9   1       25.45       36.34     11.28 o 
   4   9   1        1.81        8.64      5.02 o 
   5   9   1        7.29        4.47      4.64 o 
   6   9   1        5.10        7.09      4.85 o 
   7   9   1       65.21       83.76      7.18 o 
   8   9   1        0.63        7.82      5.50 o 
   9   9   1        0.66       10.41      5.49 o 
  -4  10   1       11.19       13.16     21.16 o 
  -3  10   1       12.59       25.05     10.73 o 
  -2  10   1        1.86       -1.11      7.74 o 
  -1  10   1        2.48        6.49      8.05 o 
   0  10   1       61.11       80.82      9.56 o 
   1  10   1       37.54       63.04     10.74 o 
   2  10   1       17.66       25.01      9.04 o 
   3  10   1      123.70      138.01     13.89 o 
   4  10   1      139.64      183.57     17.68 o 
 -19   0   2      314.57      346.76     18.34 o 
 -18   0   2      178.32      147.79     13.27 o 
 -17   0   2        0.35        2.90      7.24 o 
 -16   0   2      385.03      448.09     21.67 o 
 -15   0   2     2039.76     2000.35     40.42 o 
 -14   0   2      479.20      468.70     17.37 o 
 -13   0   2      736.06      774.37     22.07 o 
 -12   0   2     1318.96     1390.96     29.44 o 
 -11   0   2     1272.30     1299.37     41.13 o 
 -10   0   2       10.74       21.15      4.22 o 
  -9   0   2        2.42        3.84      3.16 o 
  -8   0   2     4893.23     5207.42     47.30 o 
  -7   0   2     2402.39     2658.27     25.91 o 
  -6   0   2     1100.02     1009.50     13.27 o 
  -5   0   2      603.94      603.49      8.92 o 
  -4   0   2     1474.03     1486.20     16.38 o 
  -3   0   2     1414.43     1399.02     15.23 o 
  -2   0   2        0.57       -1.53      1.53 o 
  -1   0   2     4917.13     4907.54     52.41 o 
   0   0   2     6976.74     4657.00     86.35 o 
   1   0   2    13678.25    13096.91    366.35 o 
   2   0   2     6879.55     6946.00     74.29 o 
   3   0   2      134.87      109.58      3.92 o 
   4   0   2      518.70      549.81     25.43 o 
   5   0   2     3345.24     3300.01     33.66 o 
   6   0   2     5329.73     5483.39     92.07 o 
   7   0   2     1488.78     1671.84     25.03 o 
   8   0   2       98.72       77.36      6.63 o 
   9   0   2      609.41      674.26     33.28 o 
  10   0   2     1102.86     1210.64     20.18 o 
  11   0   2       18.99       19.63      4.90 o 
  12   0   2      528.45      478.79     12.76 o 
  13   0   2        1.37        3.18      4.96 o 
  14   0   2     1192.93     1168.03     21.34 o 
  15   0   2     1160.54     1110.44     28.36 o 
  16   0   2      217.59      227.03     23.38 o 
  17   0   2       19.97       20.45      8.56 o 
  18   0   2        3.16        8.38      8.06 o 
  19   0   2       12.24        4.10      7.96 o 
 -19   1   2       48.48       47.89      7.33 o 
 -18   1   2       36.01       43.47      8.92 o 
 -17   1   2       76.15       94.47      7.93 o 
 -16   1   2      160.82      173.36     13.05 o 
 -15   1   2      111.79      111.04      7.65 o 
 -14   1   2       82.55       98.64      7.06 o 
 -13   1   2      136.52      138.32      7.88 o 
 -12   1   2     1297.84     1303.45     20.05 o 
 -11   1   2     1222.08     1155.14     15.89 o 
 -10   1   2      900.51      909.93     13.24 o 
  -9   1   2       29.64       21.19      2.10 o 
  -8   1   2        1.97        9.32      1.85 o 
  -7   1   2       38.34       35.52      2.18 o 
  -6   1   2      238.00      227.77      3.85 o 
  -5   1   2      176.48      153.49      3.29 o 
  -4   1   2     3969.84     4004.08     27.50 o 
  -3   1   2        5.21        4.63      1.25 o 
  -2   1   2      797.66      748.84      5.87 o 
  -1   1   2     2034.89     1995.19     14.18 o 
   0   1   2     9467.70     9419.44     55.81 o 
   1   1   2    10269.91    10210.16     62.65 o 
   2   1   2     8004.51     7910.84     49.16 o 
   3   1   2       53.37       62.30      2.48 o 
   4   1   2      291.78      215.81      3.93 o 
   5   1   2      810.88      831.18      7.56 o 
   6   1   2      502.54      551.60      6.33 o 
   7   1   2      225.20      204.72      4.96 o 
   8   1   2        6.06        1.86      2.13 o 
   9   1   2      565.74      581.05     15.31 o 
  10   1   2      138.61      120.53      5.67 o 
  11   1   2      138.58      126.79      7.50 o 
  12   1   2       17.29       18.84      3.44 o 
  13   1   2      337.62      346.30     11.22 o 
  14   1   2        0.32        0.29      4.04 o 
  15   1   2       54.68       67.19      7.90 o 
  16   1   2        1.30       -4.64      4.64 o 
  17   1   2        4.14        3.36      5.10 o 
  18   1   2       22.89       17.45      5.96 o 
  19   1   2        6.65        6.16      5.85 o 
 -19   2   2       23.46       19.05      6.31 o 
 -18   2   2      278.47      296.31     16.16 o 
 -17   2   2       27.33       26.39      5.95 o 
 -16   2   2      547.31      598.58     15.44 o 
 -15   2   2      578.28      584.63     14.24 o 
 -14   2   2      450.58      456.58     12.29 o 
 -13   2   2      777.38      826.02     15.99 o 
 -12   2   2      533.81      551.88     12.67 o 
 -11   2   2     1267.29     1260.08     18.85 o 
 -10   2   2        6.42        4.95      3.32 o 
  -9   2   2     1916.17     2035.80     27.47 o 
  -8   2   2        6.22       12.08      2.18 o 
  -7   2   2     3920.41     3946.49     30.72 o 
  -6   2   2      881.08     1013.68      8.92 o 
  -5   2   2       95.46       87.62      3.24 o 
  -4   2   2      125.85      103.83      3.67 o 
  -3   2   2     2828.12     2770.12     18.50 o 
  -2   2   2      522.51      493.26      6.68 o 
  -1   2   2      227.68      219.74      4.31 o 
   0   2   2    15216.14    14831.83     88.34 o 
   1   2   2     4837.25     5031.42     28.27 o 
   2   2   2       59.66       69.94      1.87 o 
   3   2   2     4387.53     4503.23     28.14 o 
   4   2   2     6758.14     6505.97     39.99 o 
   5   2   2      870.27      914.71      8.38 o 
   6   2   2       16.89       32.44      1.97 o 
   7   2   2     5824.95     6092.88     46.27 o 
   8   2   2      626.09      639.22      8.03 o 
   9   2   2      149.68      194.45      5.91 o 
  10   2   2       20.01       19.80      3.36 o 
  11   2   2      370.07      378.96      8.67 o 
  12   2   2      149.07      155.29      6.48 o 
  13   2   2      995.44     1022.74     14.46 o 
  14   2   2       34.25       40.54      5.12 o 
  15   2   2       53.74       63.91      5.89 o 
  16   2   2      134.60      122.55      7.36 o 
  17   2   2      156.17      171.77      9.92 o 
  18   2   2       65.69       76.18      7.95 o 
  19   2   2        0.04       -5.61      5.61 o 
 -18   3   2       61.44       86.29      9.36 o 
 -17   3   2       87.70       87.28      7.72 o 
 -16   3   2        3.88       -4.00      4.80 o 
 -15   3   2        0.01        6.88      4.81 o 
 -14   3   2        0.05       -0.53      4.29 o 
 -13   3   2      367.34      349.11     10.47 o 
 -12   3   2      366.42      351.40     10.16 o 
 -11   3   2       29.61       36.55      5.07 o 
 -10   3   2      233.08      216.28      5.95 o 
  -9   3   2      101.53       96.48      4.07 o 
  -8   3   2       53.60       54.59      2.66 o 
  -7   3   2       26.13       29.70      2.35 o 
  -6   3   2     1404.55     1398.67     12.84 o 
  -5   3   2        1.20        1.59      1.20 o 
  -4   3   2      149.35      129.06      2.47 o 
  -3   3   2     4657.58     4793.58     37.81 o 
  -2   3   2      209.75      256.34      4.72 o 
  -1   3   2      631.39      627.68     11.17 o 
   0   3   2      378.55      356.25      3.43 o 
   1   3   2      298.16      239.59      3.03 o 
   2   3   2      525.15      572.59      4.72 o 
   3   3   2     1707.96     1703.64     11.09 o 
   4   3   2      540.82      568.27      5.32 o 
   5   3   2      760.25      800.60      6.78 o 
   6   3   2       48.06       45.82      2.34 o 
   7   3   2       40.13       24.58      2.24 o 
   8   3   2      381.43      379.10      5.70 o 
   9   3   2      293.10      285.74      8.32 o 
  10   3   2      486.43      487.63      9.42 o 
  11   3   2       81.34       70.71      4.83 o 
  12   3   2        9.73        1.47      3.77 o 
  13   3   2      182.78      164.35      7.74 o 
  14   3   2       28.89       31.74      5.02 o 
  15   3   2        8.53        7.16      4.53 o 
  16   3   2        1.38        0.75      4.44 o 
  17   3   2       28.74       34.90      6.43 o 
  18   3   2        4.86        6.10      7.19 o 
 -18   4   2       56.57       65.31      7.67 o 
 -17   4   2        4.71       -0.31      5.17 o 
 -16   4   2       40.48       52.33      6.42 o 
 -15   4   2      266.31      310.93     10.86 o 
 -14   4   2        1.17       -5.17      5.17 o 
 -13   4   2        7.41       11.35      4.42 o 
 -12   4   2      883.03      879.97     34.19 o 
 -11   4   2      300.50      311.97      7.21 o 
 -10   4   2       60.89       62.25      3.74 o 
  -9   4   2      195.53      224.18      5.52 o 
  -8   4   2     1868.73     1882.44     16.51 o 
  -7   4   2       34.01       42.31      2.36 o 
  -6   4   2        0.14        1.99      1.45 o 
  -5   4   2      315.78      289.97      4.17 o 
  -4   4   2      513.74      476.56      8.75 o 
  -3   4   2      155.51      158.82      5.12 o 
  -2   4   2       61.92       41.32      4.70 o 
  -1   4   2     2066.26     2011.38     12.47 o 
   0   4   2       11.27        0.33      1.15 o 
   1   4   2      474.57      417.31      4.10 o 
   2   4   2     1736.46     1924.63     11.52 o 
   3   4   2     2597.64     2597.01     16.20 o 
   4   4   2      793.91      853.19      7.44 o 
   5   4   2      318.55      264.56      4.21 o 
   6   4   2      652.61      711.50      7.77 o 
   7   4   2      828.91      804.66     10.54 o 
   8   4   2     1010.80     1002.82     12.10 o 
   9   4   2       19.97       11.97      3.19 o 
  10   4   2       46.41       45.72      4.54 o 
  11   4   2        7.21        4.63      3.72 o 
  12   4   2      318.48      304.99      8.43 o 
  13   4   2       35.65       31.05      4.61 o 
  14   4   2       56.66       63.58      5.53 o 
  15   4   2       16.21       17.92      4.62 o 
  16   4   2       47.09       41.75      5.85 o 
  17   4   2       18.79       18.82      7.45 o 
  18   4   2       15.95       23.65      6.59 o 
 -17   5   2        4.51       -8.54      8.54 o 
 -16   5   2      113.49       99.43     20.31 o 
 -15   5   2        2.77       -5.32      5.32 o 
 -14   5   2        2.94        3.46      4.31 o 
 -13   5   2        1.57       -1.08      3.89 o 
 -12   5   2       15.90       20.18      4.40 o 
 -11   5   2      294.81      297.66      8.68 o 
 -10   5   2       12.31        5.19      2.94 o 
  -9   5   2      269.18      247.16      5.52 o 
  -8   5   2        2.46        1.70      2.01 o 
  -7   5   2      151.65      157.51      5.78 o 
  -6   5   2     1273.77     1253.48     13.82 o 
  -5   5   2     2224.37     2175.12     31.69 o 
  -4   5   2      272.40      284.48     10.01 o 
  -3   5   2      338.65      375.27      9.10 o 
  -2   5   2      540.76      590.67      8.52 o 
  -1   5   2       94.86       95.66      2.93 o 
   0   5   2      204.06      210.89      3.36 o 
   1   5   2       86.43       89.03      2.58 o 
   2   5   2     1575.26     1571.78     11.13 o 
   3   5   2      153.24      165.25      4.27 o 
   4   5   2       54.57       56.93      2.70 o 
   5   5   2      828.07      824.32      8.80 o 
   6   5   2      341.55      312.12      5.67 o 
   7   5   2       27.24       22.50      2.99 o 
   8   5   2      430.88      401.79     10.41 o 
   9   5   2       48.96       45.20      4.39 o 
  10   5   2       27.43       16.76      3.83 o 
  11   5   2      139.51      137.90      6.38 o 
  12   5   2        0.25       -0.29      3.67 o 
  13   5   2      135.01      135.25      6.87 o 
  14   5   2        0.65        0.25      4.05 o 
  15   5   2        3.13        1.30      4.23 o 
  16   5   2       35.63       35.01      8.85 o 
  17   5   2        9.49       11.78      5.92 o 
 -15   6   2        8.93        4.10      8.21 o 
 -14   6   2        7.44        6.38      8.19 o 
 -13   6   2       30.14       31.33      8.79 o 
 -12   6   2      181.62      183.42     24.57 o 
 -11   6   2      223.70      225.27     18.09 o 
 -10   6   2       24.83       26.77      4.69 o 
  -9   6   2      710.19      671.01     18.13 o 
  -8   6   2       48.81       52.23      2.66 o 
  -7   6   2      141.38      160.79      9.23 o 
  -6   6   2      526.09      499.95     21.06 o 
  -5   6   2      559.71      536.39     14.09 o 
  -4   6   2      577.30      537.16     11.58 o 
  -3   6   2      304.26      272.86      7.94 o 
  -2   6   2      102.60       94.66      3.18 o 
  -1   6   2      563.52      589.52      6.28 o 
   0   6   2     1422.41     1348.61     11.05 o 
   1   6   2      386.09      330.85      4.73 o 
   2   6   2       80.75       72.59      2.78 o 
   3   6   2      185.79      222.27      4.84 o 
   4   6   2      636.68      602.04      7.66 o 
   5   6   2        5.97        0.77      2.56 o 
   6   6   2       23.16       19.53      2.83 o 
   7   6   2       14.94       18.39      4.94 o 
   8   6   2       65.13       64.49      4.75 o 
   9   6   2        1.48       -2.28      3.37 o 
  10   6   2        0.14        7.21      3.77 o 
  11   6   2      110.76      112.42      6.13 o 
  12   6   2       16.15       18.65      4.31 o 
  13   6   2       12.36       13.80      5.09 o 
  14   6   2        8.75       14.28      4.48 o 
  15   6   2       23.51       15.95      5.76 o 
 -14   7   2       29.65       39.09     18.77 o 
 -13   7   2      131.19      119.75     31.23 o 
 -12   7   2       40.79       56.14      9.89 o 
 -11   7   2       25.08       31.29      7.82 o 
 -10   7   2       89.49      109.72     13.55 o 
  -9   7   2      337.73      325.42     21.28 o 
  -8   7   2       66.40       62.06      7.96 o 
  -7   7   2       42.19       49.58      6.45 o 
  -6   7   2      293.64      245.43     11.38 o 
  -5   7   2      305.41      337.49     10.03 o 
  -4   7   2        1.22        2.96      4.17 o 
  -3   7   2      547.06      528.67     13.48 o 
  -2   7   2      161.40      159.93      5.13 o 
  -1   7   2       57.31       59.41      2.57 o 
   0   7   2        6.55        1.95      2.32 o 
   1   7   2      199.05      190.94      4.38 o 
   2   7   2      117.22      124.20      3.86 o 
   3   7   2       54.94       44.19      3.28 o 
   4   7   2        3.18       -2.71      2.71 o 
   5   7   2       36.35       31.63      3.54 o 
   6   7   2      100.34      100.83      4.82 o 
   7   7   2        2.36       -3.02      3.74 o 
   8   7   2        0.01        4.06      3.49 o 
   9   7   2       16.31       22.63      4.55 o 
  10   7   2      293.33      319.73      8.81 o 
  11   7   2       20.18       24.09      4.43 o 
  12   7   2       60.43       62.37     12.66 o 
  13   7   2       75.08      106.12      9.22 o 
  14   7   2       61.32       75.30      8.37 o 
 -12   8   2       85.95       61.07     11.42 o 
 -11   8   2        8.03        3.54      7.59 o 
 -10   8   2       14.00        9.36      8.00 o 
  -9   8   2      178.16      162.15     11.44 o 
  -8   8   2      197.41      170.39     12.33 o 
  -7   8   2        6.19       -3.50      5.10 o 
  -6   8   2       28.49       29.97      6.11 o 
  -5   8   2      159.05      144.69      7.97 o 
  -4   8   2      342.32      345.86     10.54 o 
  -3   8   2       16.81       22.83      4.71 o 
  -2   8   2        7.65       12.96      4.32 o 
  -1   8   2       88.16       82.86      5.67 o 
   0   8   2      174.36      181.83      5.79 o 
   1   8   2      228.81      200.24      5.54 o 
   2   8   2        6.04        5.80      2.78 o 
   3   8   2       33.77       29.07      3.45 o 
   4   8   2       26.59       27.00      3.53 o 
   5   8   2       68.36       67.26      4.29 o 
   6   8   2        5.49        5.60      3.32 o 
   7   8   2       14.41        6.86      3.96 o 
   8   8   2       12.22        9.10      4.90 o 
   9   8   2       17.71       23.41      6.95 o 
  10   8   2        5.09        7.94      5.73 o 
  11   8   2        5.49       20.69      6.66 o 
  12   8   2        2.65        3.78      6.37 o 
  -9   9   2      173.58      164.46     10.68 o 
  -8   9   2       82.27      104.78      8.99 o 
  -7   9   2        3.34        4.85      5.63 o 
  -6   9   2       76.76       81.94      7.85 o 
  -5   9   2       36.09       29.24      6.10 o 
  -4   9   2       10.97        1.84      5.61 o 
  -3   9   2       11.61       16.46      4.64 o 
  -2   9   2      115.61      113.30      6.87 o 
  -1   9   2        6.85        5.70      4.21 o 
   0   9   2       29.71       31.58      5.11 o 
   1   9   2       78.35       83.73      6.59 o 
   2   9   2       28.43       23.05      6.53 o 
   3   9   2        2.22        3.61      6.40 o 
   4   9   2       41.19       51.77      8.05 o 
   5   9   2       17.51       28.96      7.43 o 
   6   9   2       18.02       24.05      6.40 o 
   7   9   2        2.62        9.75      5.95 o 
   8   9   2        3.29        7.05      6.47 o 
   9   9   2      168.48      185.58     13.49 o 
  -3  10   2        1.52        7.22     18.09 o 
  -2  10   2        5.10       -0.84     10.10 o 
  -1  10   2        1.31        3.24      6.84 o 
   0  10   2       16.28       34.71      8.11 o 
   1  10   2       15.20        8.26      8.13 o 
   2  10   2       12.04       25.27      7.97 o 
   3  10   2        3.72        9.83      7.71 o 
 -19   1   3       72.07       85.92     11.48 o 
 -18   1   3       85.92       70.45      7.58 o 
 -17   1   3       33.50       25.43      6.02 o 
 -16   1   3       80.16       72.11      7.39 o 
 -15   1   3      245.68      256.50     10.40 o 
 -14   1   3       15.13        9.72      4.73 o 
 -13   1   3        0.61       -3.84      3.84 o 
 -12   1   3      126.30      113.72      6.27 o 
 -11   1   3       49.11       57.17      3.85 o 
 -10   1   3       33.09       32.72      3.17 o 
  -9   1   3      834.86      898.24     10.57 o 
  -8   1   3       58.86       57.97      3.11 o 
  -7   1   3      104.83       70.23      2.74 o 
  -6   1   3     3230.80     3504.53     25.38 o 
  -5   1   3      545.19      545.38      6.09 o 
  -4   1   3      229.90      262.23      5.19 o 
  -3   1   3      570.82      487.04      5.12 o 
  -2   1   3     1555.23     1389.59     10.16 o 
  -1   1   3     7814.32     7672.31     45.51 o 
   0   1   3      602.34      668.83      5.78 o 
   1   1   3     2120.62     2205.24     17.46 o 
   2   1   3    14107.96    14117.48     91.18 o 
   3   1   3     2085.61     2019.17     22.24 o 
   4   1   3        9.32       10.56      1.61 o 
   5   1   3      342.73      367.27      5.62 o 
   6   1   3      117.49      192.36      4.13 o 
   7   1   3      165.94      209.09      4.60 o 
   8   1   3      450.78      490.87      7.13 o 
   9   1   3        6.49       11.51      2.66 o 
  10   1   3      110.32       94.52      4.95 o 
  11   1   3      262.74      252.51      7.96 o 
  12   1   3       46.78       50.59      4.11 o 
  13   1   3      457.61      469.98      8.26 o 
  14   1   3        1.40        6.81      3.36 o 
  15   1   3       16.68       22.47      4.89 o 
  16   1   3       61.64       63.24      6.96 o 
  17   1   3        3.14       10.06      5.70 o 
  18   1   3       12.43       15.34      5.92 o 
  19   1   3       30.32       20.82      8.82 o 
 -19   2   3        9.89       11.38      6.30 o 
 -18   2   3       26.70       34.47      6.69 o 
 -17   2   3        0.96       -0.86      7.69 o 
 -16   2   3        1.09        7.32      5.22 o 
 -15   2   3       10.59       10.80      5.22 o 
 -14   2   3      307.36      291.65     10.37 o 
 -13   2   3       15.65        4.56      4.67 o 
 -12   2   3      170.65      167.69      8.03 o 
 -11   2   3      164.14      128.58      6.88 o 
 -10   2   3       94.00       99.83      4.59 o 
  -9   2   3       62.82       49.61      3.23 o 
  -8   2   3       17.10       21.62      2.42 o 
  -7   2   3      543.97      627.48      9.42 o 
  -6   2   3     2273.36     2470.92     17.96 o 
  -5   2   3      190.77      183.36      3.31 o 
  -4   2   3      195.79      254.76      3.44 o 
  -3   2   3     2324.23     2438.66     17.48 o 
  -2   2   3      434.77      449.04      4.07 o 
  -1   2   3      111.14      124.25      2.17 o 
   0   2   3     2394.56     2295.62     14.93 o 
   1   2   3      724.71      684.60      5.82 o 
   2   2   3      325.75      397.32      4.63 o 
   3   2   3      181.48      194.26      3.32 o 
   4   2   3      515.32      535.48      5.63 o 
   5   2   3      130.64      120.74      3.45 o 
   6   2   3      545.81      607.07      7.33 o 
   7   2   3     1877.10     2075.22     26.26 o 
   8   2   3      143.76      129.53      4.99 o 
   9   2   3        3.71        2.09      2.58 o 
  10   2   3      105.79       97.47      4.36 o 
  11   2   3       11.08        7.00      3.11 o 
  12   2   3      126.25      135.97      7.77 o 
  13   2   3      183.03      173.24      6.31 o 
  14   2   3      185.37      202.34      7.58 o 
  15   2   3      179.71      178.99     20.43 o 
  16   2   3       36.83       44.06      6.66 o 
  17   2   3        0.96       -2.34      5.19 o 
  18   2   3        2.24       -4.35      5.31 o 
  19   2   3        3.07       -1.60      5.94 o 
 -18   3   3      121.22      136.01     16.80 o 
 -17   3   3        3.19        5.28      5.22 o 
 -16   3   3        8.20       20.34      8.23 o 
 -15   3   3       77.60       77.53      7.21 o 
 -14   3   3       14.10        9.19      4.66 o 
 -13   3   3        2.92       -1.02      6.65 o 
 -12   3   3       37.80       31.76      5.03 o 
 -11   3   3        2.14       -3.71      3.71 o 
 -10   3   3       14.68        8.66      2.81 o 
  -9   3   3      348.92      353.37      6.50 o 
  -8   3   3      277.69      316.27      5.86 o 
  -7   3   3       15.95        9.25      1.88 o 
  -6   3   3       94.15       88.46      2.98 o 
  -5   3   3     1181.91     1265.02     11.45 o 
  -4   3   3       48.86       42.50      2.24 o 
  -3   3   3       20.05        8.73      2.26 o 
  -2   3   3        5.78        0.18      1.71 o 
  -1   3   3      347.25      398.67      3.91 o 
   0   3   3       59.25       91.61      2.09 o 
   1   3   3     1079.48     1081.29      8.25 o 
   2   3   3      254.26      220.15      3.39 o 
   3   3   3      118.05      159.33      3.12 o 
   4   3   3      369.26      469.32      5.23 o 
   5   3   3     1026.90     1064.96      9.32 o 
   6   3   3      423.84      370.91      5.34 o 
   7   3   3      409.19      337.67      7.18 o 
   8   3   3       35.70       23.06      3.38 o 
   9   3   3        3.16        0.95      2.93 o 
  10   3   3      667.70      680.47     10.32 o 
  11   3   3      156.34      179.25      7.30 o 
  12   3   3       24.17       23.88      3.84 o 
  13   3   3       11.49       16.43      4.10 o 
  14   3   3       11.45       14.12      4.18 o 
  15   3   3        0.02        0.54      4.46 o 
  16   3   3        0.59        2.71      4.63 o 
  17   3   3        1.27        3.01      4.69 o 
  18   3   3       31.09       48.97      7.51 o 
 -17   4   3       83.96       81.58      7.58 o 
 -16   4   3        5.65        3.45      5.07 o 
 -15   4   3       26.16       17.02      5.11 o 
 -14   4   3       15.28       10.55      4.55 o 
 -13   4   3        4.53        3.26      4.19 o 
 -12   4   3       12.99        5.89      4.06 o 
 -11   4   3        0.00       -1.68      3.21 o 
 -10   4   3       19.87       15.15      2.54 o 
  -9   4   3      161.16      177.19      4.59 o 
  -8   4   3      418.33      416.02      6.09 o 
  -7   4   3       89.52       87.50      2.97 o 
  -6   4   3        6.46       10.97      1.84 o 
  -5   4   3      603.80      615.44     13.66 o 
  -4   4   3      437.52      463.26     11.80 o 
  -3   4   3      107.41       90.32      6.89 o 
  -2   4   3        5.00        6.63      2.35 o 
  -1   4   3        6.71       12.98      2.50 o 
   0   4   3      642.91      633.33      6.20 o 
   1   4   3      713.26      650.06      5.75 o 
   2   4   3      222.75      288.49      4.11 o 
   3   4   3      447.19      483.22      5.12 o 
   4   4   3     1313.80     1380.64     10.45 o 
   5   4   3      429.83      426.42      5.47 o 
   6   4   3       45.56       55.76      3.56 o 
   7   4   3      138.36      177.28      7.13 o 
   8   4   3      327.94      343.90      7.27 o 
   9   4   3        1.55        3.76      3.05 o 
  10   4   3       69.63       68.58      4.34 o 
  11   4   3       17.70       22.34      4.12 o 
  12   4   3        4.70        5.78      4.43 o 
  13   4   3      103.58      107.59      6.16 o 
  14   4   3       45.41       33.72      4.74 o 
  15   4   3      124.94      118.39      7.47 o 
  16   4   3       18.07       10.46      5.07 o 
  17   4   3        2.11       -4.69      4.69 o 
 -17   5   3       18.26       -5.12     11.60 o 
 -16   5   3        5.23       -3.07      8.87 o 
 -15   5   3       12.01        7.00      7.95 o 
 -14   5   3       12.54        8.67      5.42 o 
 -13   5   3        8.26       -3.84      3.84 o 
 -12   5   3       14.41        9.10      3.86 o 
 -11   5   3       60.01       46.08      4.64 o 
 -10   5   3       96.74       81.12      4.85 o 
  -9   5   3        5.42        3.49      2.80 o 
  -8   5   3       26.08       34.61      2.11 o 
  -7   5   3       75.32       60.65      6.68 o 
  -6   5   3       47.86       43.84      6.04 o 
  -5   5   3      185.01      201.66      9.48 o 
  -4   5   3        0.18        0.42      4.44 o 
  -3   5   3      302.38      320.51      8.73 o 
  -2   5   3      103.00       93.69      5.89 o 
  -1   5   3       10.42       11.06      3.15 o 
   0   5   3      551.31      622.84      6.18 o 
   1   5   3      338.35      395.36      4.65 o 
   2   5   3       13.97       12.36      1.93 o 
   3   5   3      126.89      152.40      3.91 o 
   4   5   3        3.05        8.53      2.07 o 
   5   5   3       29.44       27.21      3.38 o 
   6   5   3      614.23      631.67      9.13 o 
   7   5   3        0.86       -2.18      2.98 o 
   8   5   3      137.16      132.39      7.35 o 
   9   5   3      333.38      354.33      7.94 o 
  10   5   3      164.58      180.65      7.01 o 
  11   5   3        4.71        4.29      3.91 o 
  12   5   3        3.30        1.52      3.84 o 
  13   5   3        6.57        6.33      4.20 o 
  14   5   3        7.43       19.71      4.53 o 
  15   5   3       15.76       17.96      5.35 o 
  16   5   3        1.11        0.17      5.07 o 
 -15   6   3       43.72       50.59     24.23 o 
 -14   6   3       26.24       14.52      8.44 o 
 -13   6   3       75.68       50.64     10.24 o 
 -12   6   3       28.12       33.64     10.07 o 
 -11   6   3      170.02      160.42     12.91 o 
 -10   6   3       63.04       81.51     10.38 o 
  -9   6   3      142.79      137.93      9.18 o 
  -8   6   3      129.47      137.32      8.78 o 
  -7   6   3      424.20      438.28     13.58 o 
  -6   6   3      151.73      160.67      9.38 o 
  -5   6   3        2.26       -2.25      5.27 o 
  -4   6   3      442.83      474.76     12.23 o 
  -3   6   3      287.34      249.43      7.83 o 
  -2   6   3      175.89      187.93      6.94 o 
  -1   6   3      127.38      119.65      5.95 o 
   0   6   3      542.64      550.12      6.12 o 
   1   6   3      181.32      144.14      3.71 o 
   2   6   3      149.68      140.60      3.92 o 
   3   6   3       71.97       90.95      3.59 o 
   4   6   3      524.71      514.02      7.25 o 
   5   6   3      197.85      198.61      6.38 o 
   6   6   3      401.22      397.23      8.61 o 
   7   6   3      113.07      139.23      5.75 o 
   8   6   3      116.56      109.59      5.64 o 
   9   6   3       63.11       57.67      4.83 o 
  10   6   3        2.88       -3.61      3.61 o 
  11   6   3       33.60       20.48      4.42 o 
  12   6   3       10.79        9.18      4.31 o 
  13   6   3       17.93       24.58      4.75 o 
  14   6   3        1.72       -3.03      4.18 o 
  15   6   3        5.90        7.89      5.06 o 
 -14   7   3        1.06        4.95      8.21 o 
 -13   7   3        0.36        8.10      8.41 o 
 -12   7   3        4.57       -3.52     14.68 o 
 -11   7   3        3.95       -7.00      7.00 o 
 -10   7   3       31.47       13.70      7.71 o 
  -9   7   3       54.52       39.09      8.69 o 
  -8   7   3        0.37        6.35      5.58 o 
  -7   7   3        0.00        0.57      6.35 o 
  -6   7   3        0.77       -4.16      4.16 o 
  -5   7   3        2.07       -0.45      4.20 o 
  -4   7   3        3.72        4.54      4.38 o 
  -3   7   3       42.80       39.29      4.70 o 
  -2   7   3      539.05      568.23     12.04 o 
  -1   7   3       79.92       62.11      5.21 o 
   0   7   3        2.61        4.01      1.92 o 
   1   7   3      119.88      137.98      4.09 o 
   2   7   3        0.01       -2.15      2.15 o 
   3   7   3       37.08       28.92      3.01 o 
   4   7   3       82.23       89.31      4.47 o 
   5   7   3       74.00       54.35      4.00 o 
   6   7   3        4.56       15.19      3.35 o 
   7   7   3      100.68      121.01      5.61 o 
   8   7   3       20.10       19.45      4.04 o 
   9   7   3        0.74       -0.91      3.66 o 
  10   7   3        0.67        6.14      4.00 o 
  11   7   3        1.89        4.31      3.99 o 
  12   7   3        4.68       -3.75      5.37 o 
  13   7   3        7.94       12.20      6.31 o 
  14   7   3        5.68       10.58     14.68 o 
 -11   8   3       81.80       51.27     15.91 o 
 -10   8   3        3.20       21.46      7.74 o 
  -9   8   3       44.50       33.62      7.88 o 
  -8   8   3       32.59       16.20      9.16 o 
  -7   8   3       10.04       -0.65      4.82 o 
  -6   8   3       17.18       26.04      5.45 o 
  -5   8   3       58.43       70.58      6.58 o 
  -4   8   3       70.22       52.55      6.00 o 
  -3   8   3      236.18      280.48      9.16 o 
  -2   8   3        4.26        7.62      4.19 o 
  -1   8   3       74.90       70.18      5.72 o 
   0   8   3      164.71      169.56      7.59 o 
   1   8   3      131.48      143.33      7.03 o 
   2   8   3       42.38       30.86      3.24 o 
   3   8   3        2.05        2.01      2.91 o 
   4   8   3       48.66       62.62      4.24 o 
   5   8   3       74.47       75.14      4.63 o 
   6   8   3        3.20        1.48      3.23 o 
   7   8   3        5.88        9.45      4.04 o 
   8   8   3      116.49      145.56      7.11 o 
   9   8   3        1.01        3.67     10.05 o 
  10   8   3        0.27       10.18      9.75 o 
  11   8   3       48.22       76.92     14.19 o 
  -8   9   3        0.00       -5.48      8.87 o 
  -7   9   3        0.00       -5.52      5.52 o 
  -6   9   3        1.21       -1.50      4.86 o 
  -5   9   3        0.76        5.14      4.98 o 
  -4   9   3       23.91       17.25      5.35 o 
  -3   9   3       21.13       20.63      4.90 o 
  -2   9   3        0.02        6.65      4.76 o 
  -1   9   3       20.74       29.30      4.96 o 
   0   9   3        2.29        2.69      4.13 o 
   1   9   3        1.03       -3.93      3.93 o 
   2   9   3        0.12        0.00      4.33 o 
   3   9   3        1.52       -2.73      4.69 o 
   4   9   3        0.14        6.78      6.71 o 
   5   9   3        6.50        4.04      6.52 o 
   6   9   3        3.93        7.99      6.55 o 
   7   9   3        4.24       -2.55     10.58 o 
   8   9   3        5.15       19.27      8.92 o 
  -2  10   3        0.03       11.91      9.41 o 
  -1  10   3        0.87        0.39      7.59 o 
   0  10   3        7.08        9.35      7.18 o 
   1  10   3        4.39       -2.20      6.71 o 
   2  10   3        0.05       23.95      8.75 o 
 -19   0   4        0.37       -4.91      8.30 o 
 -18   0   4       32.82       22.34      9.22 o 
 -17   0   4        3.15        5.57      7.47 o 
 -16   0   4      376.22      369.76     17.00 o 
 -15   0   4        2.52        3.30      7.12 o 
 -14   0   4      765.30      770.00     22.56 o 
 -13   0   4      321.14      327.78     11.75 o 
 -12   0   4     2018.27     2023.51     30.65 o 
 -11   0   4      447.91      487.16     17.73 o 
 -10   0   4      318.67      311.89     10.31 o 
  -9   0   4     6845.56     7080.31    121.84 o 
  -8   0   4     1869.70     2108.61     35.47 o 
  -7   0   4     1609.76     1498.35     18.86 o 
  -6   0   4     7611.34     8553.25     81.40 o 
  -5   0   4     1415.24     1536.22     18.13 o 
  -4   0   4     3205.06     3380.83     34.34 o 
  -3   0   4     6338.69     6412.71    115.32 o 
  -2   0   4        6.03       11.64      2.56 o 
  -1   0   4      456.58      512.97      6.61 o 
   0   0   4     6950.42     6673.48     56.87 o 
   1   0   4    17277.15    17874.59    163.63 o 
   2   0   4     3307.79     3159.67     32.12 o 
   3   0   4     2151.32     2370.57     42.12 o 
   4   0   4     3309.79     3073.71     32.25 o 
   5   0   4       32.16       36.48      3.28 o 
   6   0   4     2932.48     2952.25     32.25 o 
   7   0   4     1868.66     1880.90     50.85 o 
   8   0   4       75.15       91.84      7.48 o 
   9   0   4        3.01        4.84      4.94 o 
  10   0   4      483.74      476.01     15.93 o 
  11   0   4       76.53       70.35      8.32 o 
  12   0   4       62.10       62.48      8.81 o 
  13   0   4     1175.26     1073.95     27.15 o 
  14   0   4      252.31      252.02     14.77 o 
  15   0   4      312.27      357.90     12.75 o 
  16   0   4      637.78      549.07     20.87 o 
  17   0   4      135.49      160.00     13.88 o 
  18   0   4       75.68       82.25     11.70 o 
  19   0   4       20.62       19.33     12.12 o 
 -19   1   4      224.98      280.33     15.60 o 
 -18   1   4       39.85       53.44      7.09 o 
 -17   1   4      116.69      133.70      9.06 o 
 -16   1   4       23.15       27.95      6.25 o 
 -15   1   4       16.71        5.48      4.94 o 
 -14   1   4        1.58       -4.10      4.10 o 
 -13   1   4      305.30      323.65      7.88 o 
 -12   1   4        6.18        5.45      3.35 o 
 -11   1   4      911.38      920.78     14.96 o 
 -10   1   4      478.42      466.54     11.26 o 
  -9   1   4        3.96        4.77      2.70 o 
  -8   1   4      317.81      351.00      6.63 o 
  -7   1   4     1347.02     1410.86     14.49 o 
  -6   1   4      951.45     1009.60      9.74 o 
  -5   1   4     3947.51     4166.97     30.92 o 
  -4   1   4      165.10      160.30      3.39 o 
  -3   1   4      252.78      221.70      3.46 o 
  -2   1   4       16.02       19.08      1.48 o 
  -1   1   4       53.84       54.60      1.81 o 
   0   1   4     2438.19     2362.79     16.40 o 
   1   1   4     3042.26     2968.17     21.32 o 
   2   1   4     1878.81     1843.99     15.35 o 
   3   1   4     2571.68     2760.06     20.45 o 
   4   1   4      369.74      374.09      5.23 o 
   5   1   4      555.50      555.88      6.55 o 
   6   1   4      599.27      709.49      8.25 o 
   7   1   4        5.47       11.18      3.24 o 
   8   1   4      342.67      295.71      8.32 o 
   9   1   4       11.79        7.00      3.51 o 
  10   1   4      107.05       78.38      5.74 o 
  11   1   4       33.63       33.25      5.06 o 
  12   1   4       12.11       13.62      4.84 o 
  13   1   4       13.56       11.47      4.60 o 
  14   1   4      273.34      279.46      8.09 o 
  15   1   4       21.26       25.43      5.20 o 
  16   1   4       96.90       87.79      6.72 o 
  17   1   4        0.30        7.99      5.54 o 
  18   1   4        4.40        2.73      5.67 o 
  19   1   4        4.42       12.33      6.25 o 
 -18   2   4        9.96        8.52      5.89 o 
 -17   2   4       44.25       53.93      6.89 o 
 -16   2   4        3.26        1.43      4.94 o 
 -15   2   4      517.26      518.13     13.33 o 
 -14   2   4       16.71       10.41      4.68 o 
 -13   2   4      311.99      309.65     11.41 o 
 -12   2   4      440.87      420.71     11.17 o 
 -11   2   4     1928.39     1980.45     34.81 o 
 -10   2   4      343.97      350.39      9.41 o 
  -9   2   4      757.03      836.77     10.91 o 
  -8   2   4     4768.36     4836.12     39.95 o 
  -7   2   4       28.73       25.55      2.32 o 
  -6   2   4        0.56       13.60      1.99 o 
  -5   2   4     1307.80     1506.19     11.90 o 
  -4   2   4     1433.48     1388.40     10.86 o 
  -3   2   4       15.04        8.54      1.26 o 
  -2   2   4      899.92      839.01      6.84 o 
  -1   2   4       26.69       29.32      1.41 o 
   0   2   4     1299.33     1282.94      9.45 o 
   1   2   4     1036.26     1014.50      8.02 o 
   2   2   4      100.25       75.49      2.32 o 
   3   2   4        0.28        6.32      1.53 o 
   4   2   4      862.73      841.25      7.77 o 
   5   2   4     2884.72     2738.16     21.33 o 
   6   2   4        7.37        2.63      2.05 o 
   7   2   4        1.79       -0.24      3.01 o 
   8   2   4      712.77      679.93     10.67 o 
   9   2   4      390.09      372.38      8.16 o 
  10   2   4       18.27       10.87      3.38 o 
  11   2   4      132.33      127.91      5.72 o 
  12   2   4      399.75      380.01      8.38 o 
  13   2   4      251.47      250.01     15.58 o 
  14   2   4      347.43      307.91      9.79 o 
  15   2   4      505.76      506.13     14.83 o 
  16   2   4      253.84      275.08     10.49 o 
  17   2   4       83.39       55.30      7.21 o 
  18   2   4        1.15       -5.07      5.07 o 
 -18   3   4      212.21      221.95     11.45 o 
 -17   3   4        1.05       -0.16      5.17 o 
 -16   3   4       19.95       12.13      5.25 o 
 -15   3   4        4.56       -0.60      4.47 o 
 -14   3   4        1.23       -1.51      4.25 o 
 -13   3   4        3.54        2.93      4.05 o 
 -12   3   4     1617.60     1529.30     28.18 o 
 -11   3   4      294.85      308.76      9.13 o 
 -10   3   4        0.30       -1.47      2.53 o 
  -9   3   4      520.53      526.53      8.10 o 
  -8   3   4       77.99       74.99      4.41 o 
  -7   3   4      315.56      309.59      5.34 o 
  -6   3   4      286.90      277.67      4.61 o 
  -5   3   4       34.65       13.16      1.50 o 
  -4   3   4      122.39      113.00      2.32 o 
  -3   3   4      721.87      777.76      9.06 o 
  -2   3   4        5.47        3.12      1.05 o 
  -1   3   4     1243.91     1202.96      8.69 o 
   0   3   4      815.03      839.81      6.84 o 
   1   3   4     2320.11     2216.62     14.18 o 
   2   3   4     5156.82     5342.69     33.58 o 
   3   3   4       41.49       34.14      2.12 o 
   4   3   4      150.44      163.56      3.74 o 
   5   3   4      465.11      488.42      6.05 o 
   6   3   4      108.26       86.63      4.18 o 
   7   3   4       51.61       55.49      4.11 o 
   8   3   4       58.88       76.87      6.19 o 
   9   3   4      183.58      163.73      6.75 o 
  10   3   4       32.88       34.55      4.19 o 
  11   3   4      120.70      124.94      6.85 o 
  12   3   4       55.94       55.57      4.72 o 
  13   3   4      271.65      281.77      8.17 o 
  14   3   4       38.87       55.69      5.83 o 
  15   3   4       69.14       75.21      6.49 o 
  16   3   4       19.07       13.78      5.09 o 
  17   3   4       22.15       28.56      6.71 o 
  18   3   4       12.31       17.83      6.60 o 
 -17   4   4       10.69       -3.26      8.41 o 
 -16   4   4      305.89      337.62     11.39 o 
 -15   4   4       63.25       65.30      6.50 o 
 -14   4   4       68.74       85.07      6.52 o 
 -13   4   4      109.46      139.83      7.34 o 
 -12   4   4      540.24      544.10     17.88 o 
 -11   4   4      161.35      175.26      8.79 o 
 -10   4   4       27.61       33.65      3.18 o 
  -9   4   4      523.23      509.85      9.94 o 
  -8   4   4        8.29       16.31      2.48 o 
  -7   4   4     1523.15     1494.54     13.78 o 
  -6   4   4       38.80       47.42      9.56 o 
  -5   4   4      121.79      141.80      9.53 o 
  -4   4   4       12.99       11.90      4.94 o 
  -3   4   4      389.52      335.63     10.20 o 
  -2   4   4      762.08      756.13     12.84 o 
  -1   4   4      124.89      156.09      6.56 o 
   0   4   4        0.24        2.43      1.25 o 
   1   4   4      267.37      338.90      4.46 o 
   2   4   4       34.32       36.46      2.16 o 
   3   4   4       49.93       53.49      2.72 o 
   4   4   4      908.31      842.14      8.52 o 
   5   4   4       32.68       32.60      2.80 o 
   6   4   4      747.82      707.07     10.54 o 
   7   4   4       90.87      107.16      5.69 o 
   8   4   4      972.25      913.02     14.52 o 
   9   4   4      134.81      126.44      6.10 o 
  10   4   4      348.16      332.29      7.87 o 
  11   4   4       68.97       80.39      5.33 o 
  12   4   4      116.91      109.56      5.95 o 
  13   4   4      318.78      319.57      8.97 o 
  14   4   4        2.63       -1.79      3.95 o 
  15   4   4       10.48       13.86      5.41 o 
  16   4   4      135.79      124.43      8.18 o 
  17   4   4      100.93      124.49      8.41 o 
 -16   5   4       14.33        8.88      8.56 o 
 -15   5   4        6.67       -1.86      9.39 o 
 -14   5   4        4.64       -1.71      7.48 o 
 -13   5   4       51.94       63.06     10.37 o 
 -12   5   4        9.21        9.21      5.47 o 
 -11   5   4        1.38        2.60      2.69 o 
 -10   5   4      433.08      448.80     10.41 o 
  -9   5   4      446.04      431.86      6.37 o 
  -8   5   4        0.65        0.29      5.18 o 
  -7   5   4        0.41       -0.21      5.15 o 
  -6   5   4      774.28      728.63     16.79 o 
  -5   5   4      452.31      441.73     13.02 o 
  -4   5   4      447.50      435.96     12.73 o 
  -3   5   4       44.85       55.05      4.75 o 
  -2   5   4      127.90      107.72      7.50 o 
  -1   5   4      350.62      350.45      9.53 o 
   0   5   4      286.08      263.75      3.96 o 
   1   5   4      475.42      499.25      6.41 o 
   2   5   4      168.38      181.73      5.34 o 
   3   5   4      382.47      414.32      6.32 o 
   4   5   4       20.78       10.62      2.43 o 
   5   5   4      108.55      106.35      4.87 o 
   6   5   4      190.14      200.02      6.24 o 
   7   5   4      321.46      314.44      7.66 o 
   8   5   4      242.25      247.81     10.65 o 
   9   5   4        8.39       13.76      3.57 o 
  10   5   4      230.15      236.45      7.72 o 
  11   5   4       28.38       25.93      4.45 o 
  12   5   4       23.13       24.33      4.43 o 
  13   5   4        0.01       -4.02      4.02 o 
  14   5   4        9.85       13.79      5.11 o 
  15   5   4        9.04       -2.21      4.84 o 
  16   5   4        0.29        0.88      4.93 o 
 -15   6   4      254.73      285.79     18.82 o 
 -14   6   4        0.27       12.18      9.73 o 
 -13   6   4       21.74       17.53      8.56 o 
 -12   6   4      156.97      150.22     13.39 o 
 -11   6   4      106.42      108.65     11.58 o 
 -10   6   4        0.26        0.31      6.83 o 
  -9   6   4        9.35        8.43      5.37 o 
  -8   6   4       76.95       77.83      7.55 o 
  -7   6   4        2.49        3.70      5.81 o 
  -6   6   4       17.53       16.12     11.97 o 
  -5   6   4      299.15      339.26     12.41 o 
  -4   6   4      475.61      449.91     12.18 o 
  -3   6   4        0.00       -3.69      3.98 o 
  -2   6   4       29.26       29.95      4.65 o 
  -1   6   4      311.64      284.36      8.36 o 
   0   6   4       13.08       11.34      2.05 o 
   1   6   4        4.39        3.25      2.10 o 
   2   6   4      132.44      128.32      3.84 o 
   3   6   4       31.33       33.29      2.78 o 
   4   6   4        0.80       -2.23      2.41 o 
   5   6   4      176.13      155.28      5.86 o 
   6   6   4        3.93        8.96      3.46 o 
   7   6   4       84.59       79.95      4.87 o 
   8   6   4       64.57       59.74      6.72 o 
   9   6   4      253.97      233.09      7.70 o 
  10   6   4       24.87       21.16      4.27 o 
  11   6   4       13.27       13.88      4.12 o 
  12   6   4      220.83      230.49     13.53 o 
  13   6   4      104.30      112.06      6.79 o 
  14   6   4       10.95        7.74      4.91 o 
  15   6   4        0.60       -0.48      6.06 o 
 -13   7   4        9.73       15.72      8.81 o 
 -12   7   4        0.09       -5.56      9.56 o 
 -11   7   4       38.77       37.50      9.39 o 
 -10   7   4        6.91        7.59      7.84 o 
  -9   7   4      118.62      125.14      9.31 o 
  -8   7   4       65.20       61.43      7.53 o 
  -7   7   4       97.45       95.49     10.64 o 
  -6   7   4      157.56      181.36      9.37 o 
  -5   7   4      591.76      590.38     14.19 o 
  -4   7   4       29.58       42.83      5.41 o 
  -3   7   4      217.56      213.10      8.09 o 
  -2   7   4      631.31      630.99     12.22 o 
  -1   7   4      358.64      368.79     13.58 o 
   0   7   4       23.53       20.07      3.38 o 
   1   7   4       24.41       29.42      2.83 o 
   2   7   4      340.20      347.28      7.13 o 
   3   7   4       78.02       82.55      4.47 o 
   4   7   4       64.33       69.44      4.22 o 
   5   7   4       24.63       19.61      3.49 o 
   6   7   4      213.40      212.92     12.60 o 
   7   7   4       85.11       96.25      5.39 o 
   8   7   4       54.63       47.65      6.29 o 
   9   7   4       66.58       70.37      5.45 o 
  10   7   4      199.39      190.24      7.76 o 
  11   7   4       67.81       83.24      5.99 o 
  12   7   4       21.04       22.40      4.88 o 
  13   7   4       59.20       70.34      9.44 o 
 -11   8   4       10.83       12.13      8.56 o 
 -10   8   4        5.25       -3.07      9.49 o 
  -9   8   4       55.21       50.96      9.01 o 
  -8   8   4       55.98       62.92      8.60 o 
  -7   8   4        8.05        4.67      4.97 o 
  -6   8   4       34.35       35.90      5.85 o 
  -5   8   4       68.96       56.95      6.32 o 
  -4   8   4       68.31       71.86      8.24 o 
  -3   8   4       16.43       16.57      4.64 o 
  -2   8   4      100.78       90.38      6.32 o 
  -1   8   4        0.24       -0.92      4.19 o 
   0   8   4        1.81       -1.81      3.96 o 
   1   8   4       22.43       16.34      4.43 o 
   2   8   4       20.49       19.40      4.92 o 
   3   8   4        5.90        1.52      3.41 o 
   4   8   4        0.32       -2.13      3.10 o 
   5   8   4       19.20       15.16      3.49 o 
   6   8   4       31.18       26.45      3.87 o 
   7   8   4       30.29       26.26      5.74 o 
   8   8   4        0.00       -3.90      3.90 o 
   9   8   4       47.85       45.71      5.71 o 
  10   8   4      144.04      123.89     10.05 o 
  11   8   4        4.25        9.76      6.34 o 
  -8   9   4       15.06       12.97      8.67 o 
  -7   9   4        1.64        3.28      7.93 o 
  -6   9   4       85.51       91.25      7.48 o 
  -5   9   4      113.44      103.81      7.86 o 
  -4   9   4        0.01        1.34      5.02 o 
  -3   9   4       60.55       51.19      5.87 o 
  -2   9   4      195.61      191.56      9.29 o 
  -1   9   4      130.51      151.75      7.87 o 
   0   9   4        0.08        4.63      4.24 o 
   1   9   4       53.55       46.66      5.46 o 
   2   9   4       70.24       87.04     10.27 o 
   3   9   4       47.67       40.89      5.75 o 
   4   9   4       10.62        2.64      5.34 o 
   5   9   4       12.37       17.20      8.00 o 
   6   9   4       53.15       66.40     10.05 o 
   7   9   4       55.57       57.93     14.26 o 
   8   9   4        0.70       22.56      8.81 o 
 -18   1   5       23.29       36.24      6.78 o 
 -17   1   5        2.97        0.97      5.24 o 
 -16   1   5       36.58       41.98      6.30 o 
 -15   1   5       16.46        7.54      4.99 o 
 -14   1   5        6.39        2.34      4.39 o 
 -13   1   5       27.41       26.16      5.18 o 
 -12   1   5      903.86      827.04     15.84 o 
 -11   1   5        1.50       -1.22      6.65 o 
 -10   1   5       14.82       13.64      4.08 o 
  -9   1   5      346.36      297.40      8.54 o 
  -8   1   5        9.17       -0.29      2.48 o 
  -7   1   5       94.81      110.91      4.28 o 
  -6   1   5        1.51       -1.96      1.96 o 
  -5   1   5      609.34      595.34      6.99 o 
  -4   1   5      496.59      600.68      6.83 o 
  -3   1   5      903.84     1075.73      9.20 o 
  -2   1   5      341.51      242.31      3.84 o 
  -1   1   5     3620.14     3659.33     23.46 o 
   0   1   5     1809.44     1859.35     13.84 o 
   1   1   5     2662.89     3006.08     20.90 o 
   2   1   5      290.62      232.37      4.24 o 
   3   1   5     1945.26     1945.88     16.09 o 
   4   1   5      265.86      218.24      4.53 o 
   5   1   5        1.77        0.11      1.80 o 
   6   1   5        1.09       -3.50      3.50 o 
   7   1   5       65.17       57.07      4.59 o 
   8   1   5       40.84       51.28      4.73 o 
   9   1   5      106.77      110.06      6.44 o 
  10   1   5       65.13       79.95      6.11 o 
  11   1   5       24.32       20.60      5.91 o 
  12   1   5        5.38       -1.23      4.40 o 
  13   1   5      178.73      172.99     11.53 o 
  14   1   5      119.43      140.54      7.81 o 
  15   1   5        4.30        3.34      6.59 o 
  16   1   5        0.01        0.02      4.57 o 
  17   1   5      124.10      125.18      9.29 o 
  18   1   5       11.13        5.31      5.92 o 
 -18   2   5        5.69        4.98      5.65 o 
 -17   2   5        0.68       -3.76      7.59 o 
 -16   2   5        1.66       -1.77      4.90 o 
 -15   2   5       74.35       67.04      6.77 o 
 -14   2   5      200.12      196.49     11.40 o 
 -13   2   5       46.64       51.47      5.73 o 
 -12   2   5      162.32      181.61      8.34 o 
 -11   2   5       12.99       13.97      4.47 o 
 -10   2   5      291.72      275.72      8.89 o 
  -9   2   5        1.83        0.54      2.62 o 
  -8   2   5        0.18       -2.23      2.23 o 
  -7   2   5       95.84       91.72      3.80 o 
  -6   2   5      270.13      304.14      5.54 o 
  -5   2   5        3.95        2.99      1.70 o 
  -4   2   5      246.54      255.68      4.43 o 
  -3   2   5      368.77      409.02      4.94 o 
  -2   2   5      127.12      139.43      2.95 o 
  -1   2   5      127.70      163.12      2.81 o 
   0   2   5       40.82       30.33      1.86 o 
   1   2   5     2701.26     2615.44     17.69 o 
   2   2   5      198.07      211.34      3.79 o 
   3   2   5       43.67       49.12      2.43 o 
   4   2   5      868.59      817.37      8.86 o 
   5   2   5       16.73       13.16      3.05 o 
   6   2   5      549.08      523.97      9.12 o 
   7   2   5      994.92     1054.22     18.73 o 
   8   2   5       84.92       76.32      5.54 o 
   9   2   5       81.29       87.06      6.04 o 
  10   2   5       14.18        1.66      4.26 o 
  11   2   5       21.59       16.58      4.86 o 
  12   2   5      115.71      115.66      7.78 o 
  13   2   5      245.97      221.78      8.96 o 
  14   2   5      260.17      253.89      9.44 o 
  15   2   5       67.44       55.57      6.16 o 
  16   2   5       67.35       70.35      6.68 o 
  17   2   5        0.63       -4.17      5.06 o 
  18   2   5        0.99       -0.79      6.50 o 
 -18   3   5        6.45        8.90      5.94 o 
 -17   3   5       63.28       74.46      7.40 o 
 -16   3   5        1.19       -2.45      4.73 o 
 -15   3   5        8.15       -3.78      5.28 o 
 -14   3   5        0.04       -2.08      5.12 o 
 -13   3   5       16.39       24.37      5.22 o 
 -12   3   5        4.72       -0.10      3.79 o 
 -11   3   5       48.86       32.07      4.68 o 
 -10   3   5        8.57        4.26      3.21 o 
  -9   3   5      166.04      174.60      5.79 o 
  -8   3   5      422.52      366.97      6.70 o 
  -7   3   5      314.05      321.20      5.63 o 
  -6   3   5        9.33       14.72      2.14 o 
  -5   3   5      210.84      190.25      4.52 o 
  -4   3   5     1207.85     1234.07     12.11 o 
  -3   3   5       68.23       76.60      2.41 o 
  -2   3   5      122.33      153.60      2.89 o 
  -1   3   5       24.77       25.90      1.69 o 
   0   3   5      337.03      323.83      4.36 o 
   1   3   5       67.37       67.38      2.68 o 
   2   3   5      575.85      514.54      6.12 o 
   3   3   5        1.52        3.64      1.82 o 
   4   3   5       27.64       33.57      2.43 o 
   5   3   5       63.68       60.82      3.27 o 
   6   3   5     1173.37     1199.00     19.93 o 
   7   3   5      583.46      621.03     12.00 o 
   8   3   5      210.05      192.17      8.87 o 
   9   3   5       51.44       38.84      5.19 o 
  10   3   5      380.79      357.89     14.29 o 
  11   3   5       43.41       36.76      5.21 o 
  12   3   5        4.23       -1.79      4.13 o 
  13   3   5      136.50      135.51      8.23 o 
  14   3   5        2.05        8.66      4.97 o 
  15   3   5        3.80        5.84      4.76 o 
  16   3   5       16.35       15.97      5.35 o 
  17   3   5       39.73       34.67      6.29 o 
 -17   4   5       26.85       14.53      9.16 o 
 -16   4   5        0.06        0.85      8.21 o 
 -15   4   5       12.41        4.22      5.82 o 
 -14   4   5      208.38      181.84      8.46 o 
 -13   4   5       74.05       68.02      5.83 o 
 -12   4   5       21.37       22.62      5.81 o 
 -11   4   5      301.11      301.46      8.61 o 
 -10   4   5        6.83        9.40      2.58 o 
  -9   4   5        7.25       13.86      2.46 o 
  -8   4   5      218.09      227.93      4.76 o 
  -7   4   5      367.55      334.90      4.89 o 
  -6   4   5        3.53        6.94      5.91 o 
  -5   4   5      176.92      166.94     10.74 o 
  -4   4   5       13.11        2.67      7.85 o 
  -3   4   5       29.33       22.76      4.72 o 
  -2   4   5      137.92      141.80      6.43 o 
  -1   4   5      360.74      325.64      4.09 o 
   0   4   5       41.14       39.68      2.37 o 
   1   4   5       96.38      115.25      3.57 o 
   2   4   5       51.61       49.57      2.60 o 
   3   4   5      208.98      201.60      6.21 o 
   4   4   5      891.56      868.43      9.74 o 
   5   4   5      190.91      182.74      5.87 o 
   6   4   5        2.89        4.21      3.48 o 
   7   4   5      970.79      949.99     14.09 o 
   8   4   5        1.83       -3.90      3.90 o 
   9   4   5       21.64       19.93      4.39 o 
  10   4   5        4.09        5.88      3.75 o 
  11   4   5       45.16       37.02      4.52 o 
  12   4   5       18.82       10.18      3.93 o 
  13   4   5      101.47       80.68      6.64 o 
  14   4   5       38.80       31.14      5.63 o 
  15   4   5      115.19      104.52      7.57 o 
  16   4   5       59.82       54.82      6.58 o 
  17   4   5        3.26       -0.30      5.29 o 
 -16   5   5       14.75       17.50      9.29 o 
 -15   5   5       41.12       33.47     16.55 o 
 -14   5   5        9.88        8.53      7.96 o 
 -13   5   5        4.00       -1.86      7.33 o 
 -12   5   5        0.63       -6.50      6.50 o 
 -11   5   5        7.58        2.05      5.00 o 
 -10   5   5      127.87      113.73      8.82 o 
  -9   5   5       58.06       62.34      7.69 o 
  -8   5   5      211.64      188.81     11.44 o 
  -7   5   5       16.87       11.11      8.87 o 
  -6   5   5       90.13       81.47      9.17 o 
  -5   5   5      474.81      474.05     16.53 o 
  -4   5   5       25.33       16.12     10.24 o 
  -3   5   5       15.34       23.72      4.51 o 
  -2   5   5      252.07      244.80      8.62 o 
  -1   5   5        0.76       -3.23      3.38 o 
   0   5   5       25.42       31.73      1.99 o 
   1   5   5      215.03      215.73      5.01 o 
   2   5   5       12.93       12.97      2.32 o 
   3   5   5        0.07       -2.03      2.19 o 
   4   5   5       31.84       30.55      3.44 o 
   5   5   5       58.82       48.88      4.33 o 
   6   5   5      359.85      325.90      8.15 o 
   7   5   5      317.24      342.53      8.56 o 
   8   5   5       22.41       20.41      3.77 o 
   9   5   5       71.19       70.59      5.83 o 
  10   5   5      437.13      421.77     15.85 o 
  11   5   5       85.18       98.07      6.07 o 
  12   5   5       34.90       49.83      6.46 o 
  13   5   5        7.79       10.31      4.38 o 
  14   5   5       24.20       24.89      5.53 o 
  15   5   5        6.46       -0.78      4.84 o 
  16   5   5        1.41        6.10      5.32 o 
 -15   6   5       74.15       64.16     16.72 o 
 -14   6   5        4.24       -4.48      7.82 o 
 -13   6   5        1.68        8.39      7.95 o 
 -12   6   5      104.42      105.21     12.17 o 
 -11   6   5       40.91       33.93      8.81 o 
 -10   6   5       65.92       80.44      7.96 o 
  -9   6   5       21.99       30.54      6.36 o 
  -8   6   5       24.37       30.35      6.40 o 
  -7   6   5      337.41      309.53     12.54 o 
  -6   6   5      247.01      253.01     11.42 o 
  -5   6   5       46.13       50.20      6.08 o 
  -4   6   5        2.24        0.45      4.47 o 
  -3   6   5      283.74      285.55     12.40 o 
  -2   6   5      181.49      166.66      7.58 o 
  -1   6   5        2.66       -1.29      3.94 o 
   0   6   5        3.21        4.07      3.00 o 
   1   6   5      157.03      176.18      4.20 o 
   2   6   5       38.43       31.36      2.66 o 
   3   6   5       41.38       49.92      3.75 o 
   4   6   5      306.62      319.46     10.63 o 
   5   6   5      121.72      130.28      5.54 o 
   6   6   5        0.05        0.37      3.48 o 
   7   6   5        0.02       -1.68      3.87 o 
   8   6   5      294.39      307.99      8.08 o 
   9   6   5       30.83       28.33      5.01 o 
  10   6   5        0.40        1.11      3.98 o 
  11   6   5        2.48       11.16      4.26 o 
  12   6   5        4.33        9.20      5.04 o 
  13   6   5       28.40       19.98      5.22 o 
  14   6   5        6.11        0.83      4.98 o 
 -13   7   5        0.43       -6.47      7.95 o 
 -12   7   5        3.71        7.05      8.16 o 
 -11   7   5       23.07        8.77      8.06 o 
 -10   7   5        1.52       -6.36      6.36 o 
  -9   7   5        4.54        7.52      6.03 o 
  -8   7   5       27.58       37.08      7.15 o 
  -7   7   5       10.77        6.61      5.96 o 
  -6   7   5       32.47       22.76      5.39 o 
  -5   7   5        6.76        7.76      4.86 o 
  -4   7   5       43.52       49.37      6.11 o 
  -3   7   5        0.02        0.68      3.95 o 
  -2   7   5       24.47       20.84      4.50 o 
  -1   7   5      347.78      369.88      9.86 o 
   0   7   5       87.88       68.04      5.69 o 
   1   7   5       44.83       46.83      3.52 o 
   2   7   5        0.31       -1.50      2.63 o 
   3   7   5       22.82       27.44      3.61 o 
   4   7   5       77.68       65.33      4.45 o 
   5   7   5       65.68       63.56      5.77 o 
   6   7   5        4.76        2.90      3.44 o 
   7   7   5       40.74       35.04      4.30 o 
   8   7   5        1.89        1.69      5.11 o 
   9   7   5       39.66       36.15      5.52 o 
  10   7   5       49.97       54.11      5.44 o 
  11   7   5        0.50        6.20      4.35 o 
  12   7   5        4.74       11.51      4.55 o 
  13   7   5       11.59       10.09      5.13 o 
 -10   8   5       17.13       12.22      8.32 o 
  -9   8   5       18.08       23.82     11.68 o 
  -8   8   5        0.02       -1.54      5.27 o 
  -7   8   5       34.85       42.73      6.17 o 
  -6   8   5        8.49        4.41      6.19 o 
  -5   8   5        0.00       -4.71      4.71 o 
  -4   8   5       76.84       79.50      6.97 o 
  -3   8   5       73.09       73.76      7.07 o 
  -2   8   5        8.81        4.64      4.51 o 
  -1   8   5        0.37        1.85      4.29 o 
   0   8   5       79.05       89.80      6.84 o 
   1   8   5       45.89       36.88      5.21 o 
   2   8   5       94.42       93.39      7.01 o 
   3   8   5        0.18       -2.37      4.40 o 
   4   8   5       31.67       29.61      5.25 o 
   5   8   5       16.25       12.10      4.15 o 
   6   8   5        1.15        6.49      4.36 o 
   7   8   5       47.05       62.16      4.95 o 
   8   8   5       31.33       26.43      4.69 o 
   9   8   5       10.95       15.90      4.48 o 
  10   8   5       11.54       14.17      5.82 o 
  -7   9   5        3.12        3.85      7.79 o 
  -6   9   5        3.27        0.58      5.24 o 
  -5   9   5        0.55        3.41      5.34 o 
  -4   9   5        6.01        6.67      5.27 o 
  -3   9   5       93.37      113.14      7.52 o 
  -2   9   5       26.26       20.52      5.15 o 
  -1   9   5        0.69        6.21      4.69 o 
   0   9   5       21.93       23.92      5.14 o 
   1   9   5        4.77        7.60      5.04 o 
   2   9   5        1.79        2.05      4.74 o 
   3   9   5        8.18        6.55      4.98 o 
   4   9   5        2.36        6.59      6.13 o 
   5   9   5        0.21        2.25      4.87 o 
   6   9   5        0.03        8.65      7.98 o 
   7   9   5       14.00       22.26      9.67 o 
 -18   0   6       66.27       75.39     14.68 o 
 -17   0   6      166.58      187.49     14.47 o 
 -16   0   6       18.92       19.97      7.84 o 
 -15   0   6      538.01      529.89     23.21 o 
 -14   0   6        7.68       -5.39      6.39 o 
 -13   0   6       16.09        7.82      6.63 o 
 -12   0   6       26.95       14.16      7.00 o 
 -11   0   6      672.88      695.22     29.18 o 
 -10   0   6       90.09       90.60      9.05 o 
  -9   0   6       97.75       93.60      8.32 o 
  -8   0   6     1312.57     1311.09     26.31 o 
  -7   0   6      704.43      704.44     17.25 o 
  -6   0   6     1465.13     1658.20     32.86 o 
  -5   0   6      460.62      447.31      9.17 o 
  -4   0   6     1728.85     1640.03     22.61 o 
  -3   0   6       39.44       22.43      2.45 o 
  -2   0   6     3699.18     3624.07     33.43 o 
  -1   0   6      498.64      611.37     10.11 o 
   0   0   6     4091.84     4334.23     50.54 o 
   1   0   6    15021.64    16141.44    141.04 o 
   2   0   6     7976.30     8411.83     83.75 o 
   3   0   6      823.42      855.79     15.62 o 
   4   0   6     2538.46     2723.38     43.32 o 
   5   0   6     2394.79     2535.21     41.51 o 
   6   0   6        1.34        5.12      4.34 o 
   7   0   6      638.31      650.51     17.62 o 
   8   0   6      807.19      788.83     20.27 o 
   9   0   6       74.19       88.17      9.73 o 
  10   0   6       36.45       43.38      7.58 o 
  11   0   6       80.17       62.17      8.56 o 
  12   0   6      670.08      618.10     20.27 o 
  13   0   6      257.51      247.77     15.02 o 
  14   0   6       42.99       30.01      8.44 o 
  15   0   6       68.48       67.15     10.25 o 
  16   0   6       88.24       89.49     12.97 o 
  17   0   6        0.93        3.21      7.60 o 
  18   0   6        6.36       -7.75     17.92 o 
 -18   1   6       64.70       65.49      7.71 o 
 -17   1   6       20.29       27.64      6.27 o 
 -16   1   6        0.62        1.45      5.01 o 
 -15   1   6       49.86       41.17      5.95 o 
 -14   1   6       29.59       43.25      5.87 o 
 -13   1   6       47.01       44.97      5.65 o 
 -12   1   6      350.21      346.93     10.65 o 
 -11   1   6        1.20       -3.55      4.19 o 
 -10   1   6       23.59       15.93      4.40 o 
  -9   1   6       18.04       23.64      4.27 o 
  -8   1   6        4.02        2.35      3.93 o 
  -7   1   6      757.37      741.27     10.14 o 
  -6   1   6     1250.21     1222.41     17.58 o 
  -5   1   6      381.46      368.91      7.33 o 
  -4   1   6     1931.27     1981.32     15.36 o 
  -3   1   6        1.55        0.02      1.54 o 
  -2   1   6        1.51       -0.52      1.50 o 
  -1   1   6      304.70      270.74      5.19 o 
   0   1   6      187.07      193.12      3.84 o 
   1   1   6      310.07      261.56      4.61 o 
   2   1   6     1091.39     1073.79     10.47 o 
   3   1   6      114.98      128.65      5.11 o 
   4   1   6      113.57      130.52      5.08 o 
   5   1   6      117.88      157.27      5.30 o 
   6   1   6      399.84      382.00     10.90 o 
   7   1   6      691.75      705.55     15.75 o 
   8   1   6       44.99       47.52      4.90 o 
   9   1   6      386.95      365.88     10.28 o 
  10   1   6      145.42      164.45      8.22 o 
  11   1   6       35.28       29.83      5.42 o 
  12   1   6       53.40       46.22      5.93 o 
  13   1   6      171.91      159.57      8.88 o 
  14   1   6        8.20        4.65      5.08 o 
  15   1   6       96.32       78.53      8.95 o 
  16   1   6        1.44       -2.00      4.84 o 
  17   1   6        1.42       -3.86      5.24 o 
  18   1   6        0.69       -3.79      5.85 o 
 -18   2   6       19.37       20.95      6.27 o 
 -17   2   6       58.36       53.00      6.80 o 
 -16   2   6      217.49      233.14     17.64 o 
 -15   2   6       12.70       12.69      5.12 o 
 -14   2   6      148.60      128.16      7.85 o 
 -13   2   6      116.29      117.77      7.41 o 
 -12   2   6      309.40      321.14     10.16 o 
 -11   2   6       86.43       69.11      5.81 o 
 -10   2   6      674.44      683.13     13.32 o 
  -9   2   6      643.85      650.51      9.84 o 
  -8   2   6       69.57       78.17      4.00 o 
  -7   2   6      662.14      644.05      9.02 o 
  -6   2   6        0.10        0.89      2.04 o 
  -5   2   6      298.71      297.70      5.27 o 
  -4   2   6        0.33        1.90      1.74 o 
  -3   2   6      730.94      688.90      7.88 o 
  -2   2   6        1.47        1.74      2.11 o 
  -1   2   6      330.52      357.85      5.47 o 
   0   2   6     1042.17      978.40     10.14 o 
   1   2   6     8255.58     8546.71     62.08 o 
   2   2   6       28.73       24.69      3.32 o 
   3   2   6      174.94      187.26      4.68 o 
   4   2   6     7978.83     8276.48     66.22 o 
   5   2   6     1603.55     1693.06     23.87 o 
   6   2   6      150.12      138.07      5.16 o 
   7   2   6     1364.75     1415.48     20.53 o 
   8   2   6     1162.53     1143.57     17.95 o 
   9   2   6      418.84      403.26     16.70 o 
  10   2   6      157.30      167.61      8.35 o 
  11   2   6      230.40      202.21     10.44 o 
  12   2   6      293.24      298.95     10.62 o 
  13   2   6      140.05      131.01      8.33 o 
  14   2   6       29.63       24.45      5.44 o 
  15   2   6      173.20      182.10     13.33 o 
  16   2   6       80.96       69.85      6.86 o 
  17   2   6       29.97       50.41      7.23 o 
 -17   3   6       13.07        2.75      5.27 o 
 -16   3   6        0.04       -4.26      4.69 o 
 -15   3   6        0.32       -1.03      4.31 o 
 -14   3   6       52.21       48.05      5.82 o 
 -13   3   6       22.61       28.87      6.50 o 
 -12   3   6      119.44       98.94      6.43 o 
 -11   3   6       31.10       29.98      5.91 o 
 -10   3   6      183.52      169.47      6.05 o 
  -9   3   6       55.09       34.81      3.26 o 
  -8   3   6      212.29      211.18      8.48 o 
  -7   3   6      181.79      165.49      7.22 o 
  -6   3   6      661.40      679.04      8.46 o 
  -5   3   6      531.97      490.68      7.73 o 
  -4   3   6        0.08        0.65      1.64 o 
  -3   3   6       12.34       15.78      1.85 o 
  -2   3   6       42.31       46.86      2.15 o 
  -1   3   6       29.48       34.83      3.15 o 
   0   3   6        0.90        2.33      1.76 o 
   1   3   6      386.47      381.76      5.73 o 
   2   3   6       25.62       21.81      2.12 o 
   3   3   6      974.31      968.37     10.05 o 
   4   3   6      564.15      636.06      8.08 o 
   5   3   6     1210.82     1246.51     13.60 o 
   6   3   6        6.24        8.15      3.22 o 
   7   3   6       63.34       58.11      4.61 o 
   8   3   6       17.85       17.46      4.23 o 
   9   3   6      196.52      168.81      8.14 o 
  10   3   6      227.08      194.10      8.83 o 
  11   3   6      277.50      276.14      9.94 o 
  12   3   6        1.06        2.76      4.63 o 
  13   3   6      122.57       97.07      7.14 o 
  14   3   6      413.02      391.80     11.40 o 
  15   3   6        7.00        2.06      4.96 o 
  16   3   6       30.57       33.23      6.05 o 
  17   3   6       42.15       26.10      5.91 o 
 -16   4   6        0.00        3.10      8.19 o 
 -15   4   6       91.10      108.07     21.16 o 
 -14   4   6       70.37       47.99      7.53 o 
 -13   4   6       36.22       39.97      6.46 o 
 -12   4   6        1.50        0.64      3.62 o 
 -11   4   6      166.08      182.42      9.12 o 
 -10   4   6      167.13      174.90      6.74 o 
  -9   4   6       14.64       10.51      2.36 o 
  -8   4   6        8.23       14.31      2.29 o 
  -7   4   6       87.35       84.18      3.98 o 
  -6   4   6      150.32      147.45      4.81 o 
  -5   4   6        2.17        5.65      5.78 o 
  -4   4   6       85.13       55.22      7.58 o 
  -3   4   6        8.94        8.38      1.53 o 
  -2   4   6      111.27      122.67      2.81 o 
  -1   4   6      501.84      504.01      5.89 o 
   0   4   6      725.86      673.24      7.90 o 
   1   4   6        0.53        1.19      2.01 o 
   2   4   6      144.70      149.00      4.53 o 
   3   4   6     1429.19     1453.53     13.59 o 
   4   4   6     2382.43     2392.00     20.16 o 
   5   4   6     1475.56     1486.48     16.87 o 
   6   4   6       10.99       17.10      3.87 o 
   7   4   6      286.03      287.14      8.65 o 
   8   4   6     1881.01     1780.60     22.03 o 
   9   4   6      481.66      480.31     13.99 o 
  10   4   6       21.09       13.39      4.63 o 
  11   4   6       89.23       77.13      6.31 o 
  12   4   6      330.58      346.74     11.67 o 
  13   4   6      143.12      164.35      8.55 o 
  14   4   6       12.09        6.89      5.15 o 
  15   4   6       52.86       64.61      6.89 o 
  16   4   6      117.83      146.29      8.92 o 
 -15   5   6        1.72        1.68      8.19 o 
 -14   5   6       12.41       17.99      8.65 o 
 -13   5   6        0.10       -4.58      6.99 o 
 -12   5   6       60.87       51.08      9.53 o 
 -11   5   6       86.49      101.31     11.03 o 
 -10   5   6       76.83       69.88     12.61 o 
  -9   5   6      325.35      304.85     15.44 o 
  -8   5   6      117.40       89.83     10.01 o 
  -7   5   6      166.08      162.63     12.43 o 
  -6   5   6        0.99        5.21      7.68 o 
  -5   5   6      993.10     1030.00     25.69 o 
  -4   5   6      171.20      151.74      9.46 o 
  -3   5   6       31.43       20.35      4.58 o 
  -2   5   6      156.89      153.01     10.46 o 
  -1   5   6      264.69      243.29      4.55 o 
   0   5   6        8.36        8.20      1.93 o 
   1   5   6        1.11        3.02      2.06 o 
   2   5   6      672.74      663.85      8.63 o 
   3   5   6       91.52       92.26      4.76 o 
   4   5   6       17.03       19.82      3.27 o 
   5   5   6        0.90       -3.25      3.42 o 
   6   5   6      536.37      526.80     10.78 o 
   7   5   6       13.74       11.21      4.03 o 
   8   5   6      139.98      131.38      6.24 o 
   9   5   6        0.05       -1.62      4.39 o 
  10   5   6      205.96      167.28      7.90 o 
  11   5   6       71.26       70.34      6.16 o 
  12   5   6        8.39       -0.57      6.12 o 
  13   5   6      185.15      172.54      8.82 o 
  14   5   6       32.74       33.34      5.79 o 
  15   5   6       21.65       20.96      5.72 o 
 -14   6   6        0.53       15.17      9.05 o 
 -13   6   6       20.39       16.10      8.89 o 
 -12   6   6       16.86       19.37      8.41 o 
 -11   6   6        2.70       -7.12      7.12 o 
 -10   6   6        0.18       -0.97      5.64 o 
  -9   6   6       16.75       20.17      7.25 o 
  -8   6   6        8.06        6.83      5.99 o 
  -7   6   6        0.08       -2.10      5.45 o 
  -6   6   6       54.17       36.94      6.96 o 
  -5   6   6        4.65       -2.50      4.52 o 
  -4   6   6      148.42      150.45      9.23 o 
  -3   6   6      551.15      529.96     21.41 o 
  -2   6   6        6.20        4.26      4.46 o 
  -1   6   6        9.04       12.80      4.73 o 
   0   6   6      204.68      209.08      7.91 o 
   1   6   6      243.59      232.96      4.77 o 
   2   6   6       73.56       71.36      4.36 o 
   3   6   6        9.83        7.42      2.58 o 
   4   6   6      169.00      175.92      6.20 o 
   5   6   6      154.10      136.53      6.69 o 
   6   6   6        2.77       -0.29      3.50 o 
   7   6   6      159.27      171.15      7.06 o 
   8   6   6      346.67      339.67      9.14 o 
   9   6   6       41.70       38.90      5.85 o 
  10   6   6       12.04        5.65      4.54 o 
  11   6   6      273.37      280.13     10.09 o 
  12   6   6      142.11      168.15      8.79 o 
  13   6   6       58.32       67.77      6.69 o 
  14   6   6        8.27        5.70      5.17 o 
 -12   7   6        3.14       -1.20      8.32 o 
 -11   7   6        0.35       -1.58      7.36 o 
 -10   7   6       27.16       41.61      9.40 o 
  -9   7   6       76.07       63.30      8.73 o 
  -8   7   6       49.15       53.14      7.81 o 
  -7   7   6        0.01       -2.58      4.86 o 
  -6   7   6      195.28      176.11     14.34 o 
  -5   7   6      316.38      299.65     11.10 o 
  -4   7   6      120.77      112.90      7.93 o 
  -3   7   6       71.69       78.28      6.49 o 
  -2   7   6      627.14      626.47     13.74 o 
  -1   7   6      203.54      217.34      8.62 o 
   0   7   6       45.17       42.39      6.16 o 
   1   7   6       40.76       50.75      7.74 o 
   2   7   6      107.08      102.47      4.65 o 
   3   7   6      111.26      127.56      5.41 o 
   4   7   6       60.95       63.15      4.50 o 
   5   7   6        2.09       -2.80      3.26 o 
   6   7   6       98.22       96.49      5.46 o 
   7   7   6      187.70      176.95      6.92 o 
   8   7   6       22.62       19.38      4.43 o 
   9   7   6       39.04       42.08      6.27 o 
  10   7   6      172.68      169.05      8.48 o 
  11   7   6      106.83      106.77      7.39 o 
  12   7   6        0.26        5.88      5.02 o 
 -10   8   6        9.31        1.12      7.82 o 
  -9   8   6        6.07       -0.92      6.46 o 
  -8   8   6        6.38        8.17      5.68 o 
  -7   8   6        1.77        3.60      5.67 o 
  -6   8   6       33.65       37.00      6.60 o 
  -5   8   6       20.94       12.01      5.30 o 
  -4   8   6       25.50       17.68      5.62 o 
  -3   8   6      157.70      146.65      7.96 o 
  -2   8   6       94.96       89.15      6.68 o 
  -1   8   6        0.43       -4.17      4.17 o 
   0   8   6        4.04        5.89      4.56 o 
   1   8   6       90.07       85.54      7.25 o 
   2   8   6       91.37       84.64      8.22 o 
   3   8   6        4.29        5.47      4.84 o 
   4   8   6        2.09       -4.58      5.95 o 
   5   8   6       36.55       39.93      5.94 o 
   6   8   6        4.61        1.97      7.00 o 
   7   8   6        9.30        7.23      4.42 o 
   8   8   6       10.09       12.76      4.56 o 
   9   8   6       10.15       19.33      6.88 o 
  -6   9   6       36.74       40.52      6.50 o 
  -5   9   6       88.39       71.31      7.44 o 
  -4   9   6        4.72       -1.82      5.19 o 
  -3   9   6       96.88      105.02      8.01 o 
  -2   9   6      165.48      166.93      8.72 o 
  -1   9   6      152.50      157.08      8.51 o 
   0   9   6        1.38        1.35      5.22 o 
   1   9   6       68.13       78.94      7.35 o 
   2   9   6       92.51       97.03      8.04 o 
   3   9   6       48.45       56.81      6.76 o 
   4   9   6       19.30       15.80      7.12 o 
   5   9   6        2.83       14.78      5.60 o 
   6   9   6      127.27      152.56     25.94 o 
 -17   1   7        1.96        8.07      5.40 o 
 -16   1   7       11.33       11.61      5.55 o 
 -15   1   7       76.81       59.80      6.77 o 
 -14   1   7        6.98        1.44      5.12 o 
 -13   1   7      131.79      157.43      8.52 o 
 -12   1   7      805.68      759.03     15.35 o 
 -11   1   7      103.89       86.84      6.57 o 
 -10   1   7      539.65      509.46     11.82 o 
  -9   1   7      597.64      579.81     12.26 o 
  -8   1   7      230.90      215.24      7.90 o 
  -7   1   7        6.34        6.21      3.55 o 
  -6   1   7      518.23      507.21     10.40 o 
  -5   1   7     2352.58     2403.27     21.25 o 
  -4   1   7      568.80      596.71      7.91 o 
  -3   1   7      289.36      314.34      5.68 o 
  -2   1   7     3027.40     3101.23     25.25 o 
  -1   1   7     3007.54     3154.92     27.62 o 
   0   1   7        4.35       -1.72      1.72 o 
   1   1   7      114.31      131.42      4.16 o 
   2   1   7       75.89       57.13      3.47 o 
   3   1   7      615.55      541.50     10.62 o 
   4   1   7      107.71       85.30      5.33 o 
   5   1   7       43.10       59.63      4.93 o 
   6   1   7      127.19       79.55      8.64 o 
   7   1   7      193.22      176.59      6.41 o 
   8   1   7      475.55      504.40     11.81 o 
   9   1   7       31.65       35.04      5.23 o 
  10   1   7      472.28      471.08     12.32 o 
  11   1   7      307.34      291.32     10.39 o 
  12   1   7      163.86      155.74     10.02 o 
  13   1   7       18.93       11.43      5.12 o 
  14   1   7      128.66      132.17      8.84 o 
  15   1   7       54.24       54.83      6.98 o 
  16   1   7       76.80       86.45      7.45 o 
  17   1   7        3.83        5.10      5.88 o 
 -17   2   7        1.25        3.41      5.36 o 
 -16   2   7        5.72        5.48      5.44 o 
 -15   2   7        5.13        1.98      4.86 o 
 -14   2   7      118.38       96.27      7.42 o 
 -13   2   7       21.45       31.24      6.80 o 
 -12   2   7        0.07       -4.00      4.00 o 
 -11   2   7        2.59       -3.65      3.88 o 
 -10   2   7      118.86      113.99      6.85 o 
  -9   2   7        7.49        1.53      4.01 o 
  -8   2   7      109.57      107.84      5.19 o 
  -7   2   7       38.23       32.82      3.27 o 
  -6   2   7      562.30      566.35     10.43 o 
  -5   2   7       74.22       78.76      3.44 o 
  -4   2   7        6.77        5.84      1.98 o 
  -3   2   7       28.06       18.74      2.23 o 
  -2   2   7      124.61      141.02      4.06 o 
  -1   2   7      237.17      260.58      5.12 o 
   0   2   7      128.40      122.05      5.21 o 
   1   2   7      831.04      876.07      9.98 o 
   2   2   7      162.28      155.60      3.82 o 
   3   2   7        4.48        2.05      2.15 o 
   4   2   7       74.14       97.75      6.16 o 
   5   2   7        6.53        3.92      3.17 o 
   6   2   7       19.12       22.58      3.66 o 
   7   2   7      258.66      279.61      8.00 o 
   8   2   7       94.35       88.25      5.41 o 
   9   2   7        1.05        2.90      4.50 o 
  10   2   7       42.43       43.21      5.76 o 
  11   2   7      147.05      132.94      8.10 o 
  12   2   7        6.01       -1.89      4.59 o 
  13   2   7       32.40       27.07      9.51 o 
  14   2   7        0.31        2.53      4.96 o 
  15   2   7       19.50       15.60      5.68 o 
  16   2   7        0.23        1.02      7.00 o 
  17   2   7        1.36        8.77      6.05 o 
 -17   3   7        0.45        0.92      8.92 o 
 -16   3   7       35.96       32.07      5.96 o 
 -15   3   7       31.02       32.75      5.66 o 
 -14   3   7        3.87       -6.75      7.24 o 
 -13   3   7       43.35       52.00      5.76 o 
 -12   3   7      388.20      371.80     10.49 o 
 -11   3   7        4.82        6.19      3.86 o 
 -10   3   7        4.31       11.52      4.02 o 
  -9   3   7      836.74      805.38     11.59 o 
  -8   3   7      370.46      360.29      6.94 o 
  -7   3   7       49.71       55.51      4.91 o 
  -6   3   7       56.07       62.53      4.88 o 
  -5   3   7     1581.60     1544.04     15.26 o 
  -4   3   7      345.93      345.13      5.94 o 
  -3   3   7       40.02       49.29      2.83 o 
  -2   3   7     1109.38     1127.69     10.48 o 
  -1   3   7       92.10       82.11      3.24 o 
   0   3   7      251.71      242.38      6.09 o 
   1   3   7      497.07      529.46      7.48 o 
   2   3   7      764.98      677.07      8.86 o 
   3   3   7       66.64       48.90      2.95 o 
   4   3   7        2.31        3.42      2.62 o 
   5   3   7        1.79        0.24      2.80 o 
   6   3   7      407.35      383.59      8.37 o 
   7   3   7      367.09      345.58      9.11 o 
   8   3   7      482.28      458.32     10.22 o 
   9   3   7       55.88       48.81     12.07 o 
  10   3   7       74.75       67.51      7.37 o 
  11   3   7      266.19      261.20     10.07 o 
  12   3   7       34.57       37.05      6.70 o 
  13   3   7        7.06        7.84      5.31 o 
  14   3   7       91.60      101.07      7.52 o 
  15   3   7       24.93       29.30      5.87 o 
  16   3   7        0.97        2.37      5.24 o 
 -16   4   7        3.91       -0.51      8.06 o 
 -15   4   7       31.82       13.46      8.81 o 
 -14   4   7        1.38       -9.77     11.95 o 
 -13   4   7        0.14       16.03      7.95 o 
 -12   4   7       99.85       88.59      8.52 o 
 -11   4   7       48.63       41.01      4.54 o 
 -10   4   7      188.63      198.45      7.12 o 
  -9   4   7       32.67       28.64      3.67 o 
  -8   4   7      316.79      295.17      6.31 o 
  -7   4   7      653.70      654.34      8.04 o 
  -6   4   7        3.55        5.15      1.87 o 
  -5   4   7        0.22        1.22      1.64 o 
  -4   4   7        1.98        2.07      2.93 o 
  -3   4   7      102.72       88.18      3.89 o 
  -2   4   7      636.07      665.59      7.21 o 
  -1   4   7      177.38      180.38      6.45 o 
   0   4   7       20.73       24.59      2.46 o 
   1   4   7     1378.36     1355.00     13.53 o 
   2   4   7        4.18        4.03      2.45 o 
   3   4   7       58.96       54.17      3.16 o 
   4   4   7      268.05      254.38      7.37 o 
   5   4   7      121.52      135.23      5.60 o 
   6   4   7      236.50      227.45      7.86 o 
   7   4   7        1.80        5.47      3.95 o 
   8   4   7      193.58      191.96      7.81 o 
   9   4   7        3.07        4.04      4.24 o 
  10   4   7        7.78        4.45      4.64 o 
  11   4   7       81.88       75.91      6.99 o 
  12   4   7        6.90       -0.79      4.63 o 
  13   4   7      135.49      139.38      8.24 o 
  14   4   7       19.47       14.71      5.45 o 
  15   4   7        8.81       10.92      5.55 o 
  16   4   7        0.14       -3.06      7.07 o 
 -15   5   7       14.01       13.49      9.53 o 
 -14   5   7        0.05        6.38      8.44 o 
 -13   5   7       98.97      102.35     12.17 o 
 -12   5   7       11.08       11.90      8.08 o 
 -11   5   7      119.95       89.17     11.22 o 
 -10   5   7       13.17       14.29      7.84 o 
  -9   5   7       80.48       71.61     14.16 o 
  -8   5   7      602.34      542.67     19.67 o 
  -7   5   7        1.01        0.68      6.39 o 
  -6   5   7      228.48      180.70     12.91 o 
  -5   5   7      318.89      279.37     14.48 o 
  -4   5   7      429.75      438.46     25.64 o 
  -3   5   7      205.46      213.33      8.85 o 
  -2   5   7      228.75      203.17      8.56 o 
  -1   5   7      205.49      219.16      3.95 o 
   0   5   7        6.49        5.64      2.20 o 
   1   5   7       35.55       35.88      3.34 o 
   2   5   7       72.24       58.12      3.45 o 
   3   5   7        3.12        4.42      2.87 o 
   4   5   7        3.43       -0.75      3.22 o 
   5   5   7       58.08       59.36      5.15 o 
   6   5   7        0.09       -3.58      3.58 o 
   7   5   7       79.29       65.14      5.36 o 
   8   5   7        0.03       -1.91      4.35 o 
   9   5   7      117.62      103.23      7.70 o 
  10   5   7       25.11       25.85      5.11 o 
  11   5   7       45.18       35.64      5.57 o 
  12   5   7       49.78       48.11      6.09 o 
  13   5   7       26.96       27.08      5.77 o 
  14   5   7       36.04       47.22      6.54 o 
 -13   6   7       32.23       38.70     10.25 o 
 -12   6   7       10.86        0.52      7.60 o 
 -11   6   7      126.16      120.53     12.63 o 
 -10   6   7       51.92       44.51      8.01 o 
  -9   6   7       17.80       18.77      6.92 o 
  -8   6   7      186.04      187.08     11.67 o 
  -7   6   7      339.50      372.03     17.00 o 
  -6   6   7      136.96      137.93      9.34 o 
  -5   6   7       16.58        9.87      5.12 o 
  -4   6   7       52.72       57.87      6.87 o 
  -3   6   7      183.60      171.17      8.60 o 
  -2   6   7      401.47      397.32     11.53 o 
  -1   6   7      166.11      166.20     12.90 o 
   0   6   7      355.66      347.16     11.68 o 
   1   6   7      328.67      337.37      9.54 o 
   2   6   7      379.72      388.38      8.00 o 
   3   6   7        4.14        5.79      3.17 o 
   4   6   7      209.38      226.18      7.08 o 
   5   6   7      278.33      269.10      7.69 o 
   6   6   7       42.78       41.80      4.35 o 
   7   6   7        0.02       -3.72      3.72 o 
   8   6   7       96.81       91.02      5.96 o 
   9   6   7       57.03       62.50      5.54 o 
  10   6   7       31.43       22.83      8.08 o 
  11   6   7       26.04       30.20      5.52 o 
  12   6   7        0.08       -3.85      5.40 o 
  13   6   7        0.09       -3.72      5.03 o 
 -11   7   7        8.53       11.08      8.56 o 
 -10   7   7        6.47        8.32      8.54 o 
  -9   7   7      127.87      152.23     11.16 o 
  -8   7   7       93.75       63.45      7.22 o 
  -7   7   7        0.12       -3.68      4.94 o 
  -6   7   7      178.02      150.43      9.18 o 
  -5   7   7      320.21      328.46     11.84 o 
  -4   7   7        8.52        3.87      5.19 o 
  -3   7   7        0.80        1.77      4.38 o 
  -2   7   7       84.07       91.13      6.83 o 
  -1   7   7      197.03      179.47      8.59 o 
   0   7   7      114.06      121.07      9.85 o 
   1   7   7       39.54       31.20      5.75 o 
   2   7   7       18.18       12.40      5.18 o 
   3   7   7        0.14        1.30      3.61 o 
   4   7   7       39.86       44.57      4.26 o 
   5   7   7       65.75       60.34      5.21 o 
   6   7   7       64.30       64.82      4.99 o 
   7   7   7       26.51       23.06      4.22 o 
   8   7   7        0.78       -3.67      3.67 o 
   9   7   7        2.09        3.17      4.22 o 
  10   7   7        3.13        3.13      5.44 o 
  11   7   7        2.09       11.31      5.22 o 
  -9   8   7        0.01        4.33      7.35 o 
  -8   8   7       10.51        3.06      5.69 o 
  -7   8   7       38.99       27.95      6.49 o 
  -6   8   7        3.40        4.60      5.49 o 
  -5   8   7       45.16       55.98      8.23 o 
  -4   8   7       57.86       59.54      7.00 o 
  -3   8   7      108.81       96.68      7.05 o 
  -2   8   7       55.09       67.14      6.51 o 
  -1   8   7        0.78        2.71      4.60 o 
   0   8   7       85.35       69.91      6.94 o 
   1   8   7      385.25      418.48     12.49 o 
   2   8   7      108.85      112.48      8.11 o 
   3   8   7        4.58        4.08      5.34 o 
   4   8   7      297.90      285.28     11.14 o 
   5   8   7      139.29      142.11      8.90 o 
   6   8   7        0.99       -3.10      4.88 o 
   7   8   7       76.80       84.92      7.35 o 
   8   8   7      205.84      215.33     10.46 o 
  -4   9   7        2.30        8.84      5.54 o 
  -3   9   7        0.02       -2.77      5.98 o 
  -2   9   7        0.59        2.16      5.03 o 
  -1   9   7        0.96       -4.60      4.68 o 
   0   9   7        0.99       -5.23      5.23 o 
   1   9   7        0.67       -5.22      5.22 o 
   2   9   7        1.70        3.12      5.47 o 
   3   9   7        0.04        3.74      5.44 o 
   4   9   7        2.08        0.15      6.33 o 
 -17   0   8      123.59       95.17     17.75 o 
 -16   0   8      296.06      370.91     17.74 o 
 -15   0   8      104.30      123.13     32.08 o 
 -14   0   8      403.47      373.57     17.24 o 
 -13   0   8       22.33       17.30     17.06 o 
 -12   0   8      292.40      279.20     19.45 o 
 -11   0   8       58.82       54.57      8.68 o 
 -10   0   8     1881.89     1708.52     34.15 o 
  -9   0   8       26.49       26.02      7.36 o 
  -8   0   8      448.25      472.27     16.55 o 
  -7   0   8     1554.81     1560.48     30.41 o 
  -6   0   8      520.43      488.63     20.82 o 
  -5   0   8      887.90      906.36     16.43 o 
  -4   0   8       10.82       18.79      4.50 o 
  -3   0   8     2005.12     1997.91     27.36 o 
  -2   0   8      292.77      270.84     11.95 o 
  -1   0   8      982.28      990.05     26.79 o 
   0   0   8        7.64       16.55      7.00 o 
   1   0   8     2562.44     2527.44     33.01 o 
   2   0   8      200.25      184.90      6.64 o 
   3   0   8      844.77      886.23     21.00 o 
   4   0   8      872.00      889.05     21.24 o 
   5   0   8      742.90      684.37     23.38 o 
   6   0   8        1.02       -1.02      7.51 o 
   7   0   8     2458.94     2428.67     43.44 o 
   8   0   8     4003.01     3913.64     63.59 o 
   9   0   8        9.18       21.48      7.12 o 
  10   0   8     1269.16     1296.02     32.25 o 
  11   0   8     1719.18     1640.13     35.59 o 
  12   0   8      215.98      212.35     14.12 o 
  13   0   8       60.13       52.20      9.29 o 
  14   0   8        6.30       16.10      7.84 o 
  15   0   8       41.83       49.73     10.37 o 
  16   0   8       73.90       63.36     10.83 o 
  17   0   8       59.73       73.70     12.00 o 
 -17   1   8        0.11       -5.22      5.22 o 
 -16   1   8       28.05       30.17      6.34 o 
 -15   1   8       38.07       38.35      6.30 o 
 -14   1   8       91.82      111.51      7.97 o 
 -13   1   8       87.24      107.96      7.68 o 
 -12   1   8        0.57        4.35      4.20 o 
 -11   1   8        7.74        0.88      7.58 o 
 -10   1   8       27.11       26.37      5.02 o 
  -9   1   8       14.92       21.22      4.78 o 
  -8   1   8      193.32      188.67      8.40 o 
  -7   1   8       58.90       56.35      5.24 o 
  -6   1   8      324.12      297.06      7.70 o 
  -5   1   8        0.01       -2.53      3.67 o 
  -4   1   8        3.02        7.20      2.62 o 
  -3   1   8      519.37      515.88      6.61 o 
  -2   1   8      713.52      696.94     11.85 o 
  -1   1   8        8.55       14.62      2.79 o 
   0   1   8       24.03       17.58      2.88 o 
   1   1   8        5.20        9.21      2.75 o 
   2   1   8       13.47        9.07      2.92 o 
   3   1   8      248.36      211.98      7.52 o 
   4   1   8      230.96      239.50      8.05 o 
   5   1   8       76.08       63.48      6.36 o 
   6   1   8       31.80       33.46      3.91 o 
   7   1   8      213.75      219.23      7.18 o 
   8   1   8       83.60       69.80      6.22 o 
   9   1   8        6.66       10.61      4.69 o 
  10   1   8       31.27       28.65      5.33 o 
  11   1   8        1.47        7.99      4.90 o 
  12   1   8       19.36       11.52      5.19 o 
  13   1   8       67.32       81.48      7.40 o 
  14   1   8        0.39       -0.82      5.10 o 
  15   1   8        0.40        7.03      5.62 o 
  16   1   8       37.34       27.08      6.61 o 
 -17   2   8       20.62       18.14      8.79 o 
 -16   2   8        1.19        1.91      5.09 o 
 -15   2   8      317.26      329.18     11.92 o 
 -14   2   8       71.42       66.28      6.67 o 
 -13   2   8        0.04       -2.20      4.49 o 
 -12   2   8      104.40       90.58      6.83 o 
 -11   2   8      732.86      715.11     14.47 o 
 -10   2   8      129.11      143.57      7.45 o 
  -9   2   8      117.57       98.99      6.49 o 
  -8   2   8      691.94      718.75     13.58 o 
  -7   2   8     1485.55     1449.41     19.79 o 
  -6   2   8        0.10        0.18      2.61 o 
  -5   2   8      179.52      159.68      7.08 o 
  -4   2   8      481.68      488.17      8.23 o 
  -3   2   8       30.32       21.60      2.63 o 
  -2   2   8      629.80      610.27      8.93 o 
  -1   2   8        2.96        5.40      2.28 o 
   0   2   8      278.88      245.92      5.98 o 
   1   2   8      825.47      803.55      9.93 o 
   2   2   8      652.49      641.04     10.65 o 
   3   2   8      702.78      721.36     15.81 o 
   4   2   8      957.97      920.08     15.34 o 
   5   2   8     1938.71     1888.95     23.70 o 
   6   2   8       89.81       93.43      5.41 o 
   7   2   8     1421.70     1501.19     19.79 o 
   8   2   8     2161.52     2120.50     40.05 o 
   9   2   8      137.60      123.23      8.33 o 
  10   2   8      416.18      418.95     12.02 o 
  11   2   8      796.52      780.01     16.59 o 
  12   2   8      115.69      115.35      8.21 o 
  13   2   8       17.94       15.22      5.49 o 
  14   2   8       66.19       79.08      7.71 o 
  15   2   8        8.21       12.58      5.80 o 
  16   2   8       89.31       87.11      9.29 o 
 -16   3   8        1.24       -7.14     10.75 o 
 -15   3   8       50.05       53.92      7.92 o 
 -14   3   8       69.58       68.42      6.60 o 
 -13   3   8        8.16        8.01      4.60 o 
 -12   3   8      109.25      125.20     12.55 o 
 -11   3   8        0.11       -3.48      3.84 o 
 -10   3   8      170.70      189.18      7.85 o 
  -9   3   8        5.00       -0.26      3.09 o 
  -8   3   8       44.59       52.38      3.66 o 
  -7   3   8        7.57       -0.99      2.67 o 
  -6   3   8        1.59        0.54      2.64 o 
  -5   3   8     1807.71     1823.54     18.05 o 
  -4   3   8        5.02        2.92      2.38 o 
  -3   3   8      465.90      485.92      6.84 o 
  -2   3   8      717.95      775.59      9.44 o 
  -1   3   8      380.37      378.23      6.52 o 
   0   3   8      113.75      121.69      4.65 o 
   1   3   8        0.38       -2.88      2.88 o 
   2   3   8        8.26        6.03      2.63 o 
   3   3   8      924.72      952.70     12.12 o 
   4   3   8      455.19      443.57     10.40 o 
   5   3   8        5.95        6.41      3.24 o 
   6   3   8      916.65      926.90     14.55 o 
   7   3   8       10.45       10.30      3.85 o 
   8   3   8      154.61      170.16      8.96 o 
   9   3   8      107.55      106.78      6.47 o 
  10   3   8        0.44       -0.21      4.58 o 
  11   3   8       21.35       24.22      5.49 o 
  12   3   8       85.41       86.13      9.90 o 
  13   3   8       48.38       51.92      6.67 o 
  14   3   8        0.23       -1.99      5.14 o 
  15   3   8        9.47       11.50      5.69 o 
  16   3   8       11.99       -3.85      6.70 o 
 -15   4   8       30.26       32.59      9.77 o 
 -14   4   8       51.33       40.88     10.07 o 
 -13   4   8       14.35       25.07      8.68 o 
 -12   4   8      137.45      105.16     11.82 o 
 -11   4   8      150.53      131.17      8.42 o 
 -10   4   8      246.66      251.75     10.84 o 
  -9   4   8      270.10      277.08      7.89 o 
  -8   4   8      147.83      120.93      5.64 o 
  -7   4   8       91.08      101.96      5.98 o 
  -6   4   8      322.91      288.27      5.42 o 
  -5   4   8      260.09      272.61      5.32 o 
  -4   4   8        4.30        6.66      2.03 o 
  -3   4   8      364.03      372.72      6.30 o 
  -2   4   8      157.29      162.54      6.95 o 
  -1   4   8       12.62        8.73      2.40 o 
   0   4   8     1326.15     1321.32     13.56 o 
   1   4   8     1490.88     1484.42     14.95 o 
   2   4   8        3.11        4.20      2.85 o 
   3   4   8      132.30      155.99      7.98 o 
   4   4   8     2635.91     2615.39     36.30 o 
   5   4   8     1089.54     1092.31     14.42 o 
   6   4   8       10.52        8.13      3.49 o 
   7   4   8       36.18       44.27      4.93 o 
   8   4   8      739.93      738.93     13.44 o 
   9   4   8      405.04      399.58     10.24 o 
  10   4   8        8.19        6.16      4.83 o 
  11   4   8      143.45      156.73     11.77 o 
  12   4   8       79.39       88.44     14.94 o 
  13   4   8        0.73       -5.83      5.83 o 
  14   4   8       49.41       38.67      6.44 o 
  15   4   8       84.00       89.00      7.79 o 
 -14   5   8        3.94       -3.11      8.02 o 
 -13   5   8      132.71      140.17     13.99 o 
 -12   5   8       23.31       15.81      8.32 o 
 -11   5   8       53.77       40.55      9.29 o 
 -10   5   8       91.18       82.07     10.98 o 
  -9   5   8      154.72      134.19     12.43 o 
  -8   5   8      118.52      125.03     11.69 o 
  -7   5   8       96.40       81.61     10.14 o 
  -6   5   8       97.09       92.19     10.25 o 
  -5   5   8      607.74      595.21     15.36 o 
  -4   5   8      811.35      820.50     17.92 o 
  -3   5   8       24.88       31.44      5.50 o 
  -2   5   8      727.71      744.41      8.24 o 
  -1   5   8       43.90       50.24      2.73 o 
   0   5   8        0.10        0.48      2.16 o 
   1   5   8       21.64       33.49      3.00 o 
   2   5   8      117.05      110.20      6.94 o 
   3   5   8      198.29      216.29      7.31 o 
   4   5   8       66.43       80.34      5.01 o 
   5   5   8        0.06       -1.98      3.33 o 
   6   5   8      111.29      107.03      6.26 o 
   7   5   8      102.32      125.85      6.83 o 
   8   5   8        1.56        2.06      3.96 o 
   9   5   8       17.68       15.26      4.47 o 
  10   5   8        8.28        8.32      5.77 o 
  11   5   8        7.07        0.26      5.08 o 
  12   5   8        1.72        1.77      6.65 o 
  13   5   8        8.93       12.09      7.97 o 
  14   5   8       15.08       19.31      7.32 o 
 -12   6   8       22.41       34.10     15.19 o 
 -11   6   8      132.27      142.91     14.21 o 
 -10   6   8        5.21       -3.43      6.50 o 
  -9   6   8       46.08       37.30      9.16 o 
  -8   6   8      161.31      160.54     13.99 o 
  -7   6   8       47.80       41.97      8.92 o 
  -6   6   8        3.98       -4.61      4.61 o 
  -5   6   8       31.43       27.29      6.67 o 
  -4   6   8      262.35      265.90     11.47 o 
  -3   6   8      439.29      415.50     11.91 o 
  -2   6   8      280.20      301.19     10.58 o 
  -1   6   8        1.07       -3.49      4.28 o 
   0   6   8      407.11      402.00      9.51 o 
   1   6   8      843.70      846.76     12.56 o 
   2   6   8      489.96      498.85      9.85 o 
   3   6   8       77.57       83.54      5.03 o 
   4   6   8      328.45      314.11      8.20 o 
   5   6   8      184.30      183.38      7.11 o 
   6   6   8        0.19       -2.07      3.50 o 
   7   6   8       45.88       52.22      5.22 o 
   8   6   8       72.28       73.30      5.86 o 
   9   6   8       80.94       83.99      6.06 o 
  10   6   8        3.22        0.98      9.16 o 
  11   6   8       39.94       43.59      6.34 o 
  12   6   8      106.76      121.56      8.27 o 
 -10   7   8       11.49        6.28      8.19 o 
  -9   7   8       52.34       50.31      8.97 o 
  -8   7   8       95.51       94.46      9.24 o 
  -7   7   8        7.33       -0.35      5.17 o 
  -6   7   8        3.34        1.02     10.05 o 
  -5   7   8      305.66      320.49     11.98 o 
  -4   7   8      228.52      201.27     11.75 o 
  -3   7   8        3.62        4.57      5.42 o 
  -2   7   8      203.10      195.06     15.57 o 
  -1   7   8      323.64      314.59     17.19 o 
   0   7   8        0.55        2.47      5.49 o 
   1   7   8       32.84       39.02      6.69 o 
   2   7   8      128.44      129.90     10.23 o 
   3   7   8        4.67        0.41      4.98 o 
   4   7   8       43.79       49.40      7.77 o 
   5   7   8       23.91       18.67      4.65 o 
   6   7   8       26.06       23.40      4.37 o 
   7   7   8        3.48        8.07      3.90 o 
   8   7   8       10.21       13.44      4.30 o 
   9   7   8        1.91        0.19      4.00 o 
  10   7   8       71.39      104.06     10.63 o 
  -7   8   8       10.24       11.08      7.39 o 
  -6   8   8        3.90        0.33      6.70 o 
  -5   8   8        4.11        7.87      5.96 o 
  -4   8   8       48.41       46.04      6.86 o 
  -3   8   8       68.18       60.08      7.27 o 
  -2   8   8       36.78       31.38      5.70 o 
  -1   8   8        0.14       -5.79      5.79 o 
   0   8   8       13.15       10.46      5.77 o 
   1   8   8      179.29      166.78      9.62 o 
   2   8   8      106.89       95.51      7.84 o 
   3   8   8        3.44       -4.95      4.95 o 
   4   8   8      110.00      112.43      8.39 o 
   5   8   8       53.52       61.80      8.53 o 
   6   8   8        2.11        2.20      5.37 o 
   7   8   8       30.48       37.87      6.69 o 
 -16   1   9       68.80       74.31     10.00 o 
 -15   1   9        0.00        2.33      5.09 o 
 -14   1   9       79.57       90.73      7.46 o 
 -13   1   9       86.36       98.18     11.72 o 
 -12   1   9      169.62      157.74      8.50 o 
 -11   1   9       32.81       27.87      5.75 o 
 -10   1   9       12.52       20.88      4.94 o 
  -9   1   9      268.27      302.88      9.84 o 
  -8   1   9      667.00      689.34     13.99 o 
  -7   1   9      318.83      344.91     18.42 o 
  -6   1   9      260.92      265.94      7.94 o 
  -5   1   9     2834.56     2894.84     30.25 o 
  -4   1   9      355.20      385.93      7.14 o 
  -3   1   9       89.58       77.78      5.44 o 
  -2   1   9      176.68      135.79      8.23 o 
  -1   1   9       93.22       99.73      5.96 o 
   0   1   9      222.94      212.48      7.51 o 
   1   1   9      735.78      746.77     11.55 o 
   2   1   9      142.89      138.42      5.88 o 
   3   1   9      504.77      487.41     10.85 o 
   4   1   9      115.26      113.67      8.87 o 
   5   1   9      295.12      234.82     10.17 o 
   6   1   9      112.81      127.22      7.46 o 
   7   1   9      523.02      522.38     10.57 o 
   8   1   9      241.57      179.20     10.18 o 
   9   1   9        5.83       -1.92      4.27 o 
  10   1   9       57.58       50.64      6.16 o 
  11   1   9        0.06       -4.27      4.27 o 
  12   1   9      167.94      170.12      9.60 o 
  13   1   9        4.62       -3.85      4.90 o 
  14   1   9      175.27      162.99      9.92 o 
  15   1   9       74.58       83.41      8.15 o 
  16   1   9        3.56       11.79      6.03 o 
 -16   2   9        0.25       -0.24      5.09 o 
 -15   2   9        0.38        0.85      4.94 o 
 -14   2   9        1.07       -3.13      4.86 o 
 -13   2   9       68.51       68.25      6.75 o 
 -12   2   9      132.02      142.81     10.54 o 
 -11   2   9       83.02       71.51      7.44 o 
 -10   2   9       28.27       24.77      4.95 o 
  -9   2   9      172.75      186.16      8.26 o 
  -8   2   9       66.43       47.19      5.27 o 
  -7   2   9       85.60       82.42      6.00 o 
  -6   2   9      508.93      519.54     11.52 o 
  -5   2   9     1118.23     1090.13     17.07 o 
  -4   2   9      183.56      179.48      7.03 o 
  -3   2   9       83.45       96.55      5.77 o 
  -2   2   9      510.73      507.21     10.85 o 
  -1   2   9      165.75      163.18      7.01 o 
   0   2   9        2.39        4.58      3.07 o 
   1   2   9      301.90      306.83      7.87 o 
   2   2   9       91.15      102.35      5.29 o 
   3   2   9       36.97       37.28      4.77 o 
   4   2   9      438.37      443.51     12.17 o 
   5   2   9      485.05      444.08     12.66 o 
   6   2   9       64.49       64.56      5.17 o 
   7   2   9      616.77      647.59     23.89 o 
   8   2   9      865.92      856.60     15.24 o 
   9   2   9       27.73       24.16      6.29 o 
  10   2   9       14.35        9.88      4.99 o 
  11   2   9        0.12       -4.64      4.64 o 
  12   2   9       21.91       13.75      5.53 o 
  13   2   9       65.79       66.33      7.42 o 
  14   2   9      208.78      208.90     14.24 o 
  15   2   9       37.06       41.23      7.14 o 
 -15   3   9        4.23        2.79      8.19 o 
 -14   3   9       21.93       21.78      6.57 o 
 -13   3   9      113.02      122.11      7.79 o 
 -12   3   9        5.79       12.02      4.62 o 
 -11   3   9        4.55        6.47      4.22 o 
 -10   3   9       63.40       78.53     11.43 o 
  -9   3   9        0.36        1.08      3.68 o 
  -8   3   9      300.87      304.26     11.33 o 
  -7   3   9       49.74       43.02      4.03 o 
  -6   3   9        1.01        0.27      2.67 o 
  -5   3   9      301.45      333.03      7.03 o 
  -4   3   9      378.55      402.30      6.64 o 
  -3   3   9      142.88      137.92      5.00 o 
  -2   3   9      506.44      495.27     10.44 o 
  -1   3   9      122.57      115.92      4.48 o 
   0   3   9       87.99       80.73      4.53 o 
   1   3   9      615.11      575.96     12.21 o 
   2   3   9      623.66      566.14     10.80 o 
   3   3   9      499.83      492.61     12.81 o 
   4   3   9       95.35       92.40      6.40 o 
   5   3   9       74.72       70.73      5.96 o 
   6   3   9      199.07      199.80      7.15 o 
   7   3   9       46.02       50.09      5.06 o 
   8   3   9       10.70        8.65      4.05 o 
   9   3   9      194.29      195.10      8.35 o 
  10   3   9        0.04       -3.46      4.59 o 
  11   3   9       92.88      104.94      7.93 o 
  12   3   9      114.89      113.12      8.49 o 
  13   3   9        0.70       -4.94      5.10 o 
  14   3   9       45.23       58.96      7.50 o 
  15   3   9       61.51       71.54      8.21 o 
 -14   4   9        3.78       -4.28      7.68 o 
 -13   4   9        5.87        4.78      8.08 o 
 -12   4   9       13.57        2.17      7.84 o 
 -11   4   9        4.35       -1.47      6.85 o 
 -10   4   9      260.46      229.01     15.45 o 
  -9   4   9       33.18       35.53      5.52 o 
  -8   4   9       49.02       50.04      4.38 o 
  -7   4   9      400.47      392.55      9.61 o 
  -6   4   9        7.89       -1.44      3.40 o 
  -5   4   9      340.28      309.31      6.15 o 
  -4   4   9       11.96       18.85      2.67 o 
  -3   4   9       52.97       49.91      2.94 o 
  -2   4   9      201.69      205.46      6.33 o 
  -1   4   9       12.01        8.47      2.63 o 
   0   4   9       43.66       55.61      3.54 o 
   1   4   9       77.54       77.95      4.03 o 
   2   4   9       43.68       44.17      4.49 o 
   3   4   9       71.82       83.93      5.49 o 
   4   4   9      334.23      355.90      9.22 o 
   5   4   9      789.44      785.45     14.53 o 
   6   4   9      116.10      137.09      6.87 o 
   7   4   9       69.40       67.39      5.59 o 
   8   4   9      546.67      542.09     11.83 o 
   9   4   9       48.09       52.59      5.33 o 
  10   4   9        0.00       -3.81      5.43 o 
  11   4   9        6.11       -2.63      5.02 o 
  12   4   9        0.05        4.16      5.24 o 
  13   4   9       30.99       34.57      6.64 o 
  14   4   9       18.17       16.61      6.03 o 
 -13   5   9       22.50       25.93      9.51 o 
 -12   5   9       29.40       28.01     10.75 o 
 -11   5   9       61.81       53.24     10.13 o 
 -10   5   9        8.50        5.33     13.48 o 
  -9   5   9        0.15       -6.06      7.04 o 
  -8   5   9       31.84       27.97      8.68 o 
  -7   5   9        0.64       -8.46     13.31 o 
  -6   5   9        0.03       -1.04      5.07 o 
  -5   5   9        3.78        8.80      4.67 o 
  -4   5   9       78.06       69.33     10.15 o 
  -3   5   9        3.89        1.54      2.95 o 
  -2   5   9      634.66      619.24      9.94 o 
  -1   5   9      521.54      512.14     12.57 o 
   0   5   9       46.15       49.62      4.18 o 
   1   5   9      536.33      570.22     10.69 o 
   2   5   9      901.73      887.78     15.19 o 
   3   5   9        9.73       13.16      3.89 o 
   4   5   9       95.98       92.41      5.79 o 
   5   5   9       24.42       25.36      4.16 o 
   6   5   9        0.21       -2.86      3.53 o 
   7   5   9      106.57      110.10      6.71 o 
   8   5   9       89.00       90.37      6.41 o 
   9   5   9       16.96        9.42      7.80 o 
  10   5   9       27.86       29.73      6.91 o 
  11   5   9      197.20      190.77     10.34 o 
  12   5   9       79.17       81.09      7.35 o 
  13   5   9        3.46       -0.99      5.36 o 
 -11   6   9      106.79       91.99     13.48 o 
 -10   6   9      136.47      145.70     14.35 o 
  -9   6   9       11.99        7.09     10.24 o 
  -8   6   9       86.40       83.62     11.22 o 
  -7   6   9      129.18      127.23     14.46 o 
  -6   6   9       93.78       88.64      8.19 o 
  -5   6   9        0.38        4.19      4.97 o 
  -4   6   9        9.38       13.89      5.85 o 
  -3   6   9       13.80       13.74      5.37 o 
  -2   6   9       63.07       77.35     10.59 o 
  -1   6   9       11.63       14.18      6.36 o 
   0   6   9       37.72       38.71      7.03 o 
   1   6   9       68.03       81.40      5.91 o 
   2   6   9        2.96        3.08      3.34 o 
   3   6   9       18.64       12.37      3.74 o 
   4   6   9       41.53       38.83      4.46 o 
   5   6   9       82.16       84.49      5.57 o 
   6   6   9       55.14       50.51      4.92 o 
   7   6   9        0.30       -0.92      4.28 o 
   8   6   9       99.63      115.02      7.07 o 
   9   6   9       74.32       75.16      7.06 o 
  10   6   9        6.38       -1.52      5.50 o 
  11   6   9       51.14       48.32      6.51 o 
  -9   7   9        0.17       -0.39      8.08 o 
  -8   7   9        0.38       -1.67      7.23 o 
  -7   7   9       19.72       14.97      8.56 o 
  -6   7   9        1.51       -1.28      7.60 o 
  -5   7   9        0.03       -9.04     15.36 o 
  -4   7   9       35.60       44.69     13.14 o 
  -3   7   9        1.12       -4.25     17.06 o 
  -2   7   9       37.05       38.54     13.19 o 
  -1   7   9      231.14      216.91     12.72 o 
   0   7   9       34.14       39.27      7.44 o 
   1   7   9      151.88      146.38      9.89 o 
   2   7   9       12.17        5.26      5.71 o 
   3   7   9       36.57       29.17      6.61 o 
   4   7   9       67.24       86.13      8.20 o 
   5   7   9        6.22        2.16      5.26 o 
   6   7   9       28.81       27.61      6.17 o 
   7   7   9        0.69       -2.66      4.41 o 
   8   7   9        5.32        2.34      4.58 o 
   9   7   9        3.10       -3.46      4.38 o 
  -6   8   9       19.59        9.90     16.72 o 
  -5   8   9        0.29        3.75      7.00 o 
  -4   8   9       14.32       21.18      8.14 o 
  -3   8   9      106.73      122.76     18.64 o 
  -2   8   9      104.12      109.56     10.69 o 
  -1   8   9        5.92        1.47      5.81 o 
   0   8   9       43.46       55.88      8.76 o 
   1   8   9       29.78       28.44      6.59 o 
   2   8   9       20.02       19.88      6.27 o 
   3   8   9        4.09       -5.05      5.66 o 
   4   8   9        0.74       -5.34      5.86 o 
   5   8   9        5.37       -3.14      5.48 o 
 -15   0  10        2.44       -1.18      7.84 o 
 -14   0  10        4.95       10.78      7.71 o 
 -13   0  10        9.49        5.33      6.74 o 
 -12   0  10        3.23       16.57     16.72 o 
 -11   0  10      599.05      604.59     20.38 o 
 -10   0  10      602.31      593.05     19.79 o 
  -9   0  10        8.09       18.77      6.63 o 
  -8   0  10     3337.50     3144.31     53.33 o 
  -7   0  10     3451.12     3483.23     55.34 o 
  -6   0  10      214.49      244.82      9.99 o 
  -5   0  10     1490.06     1486.26     30.99 o 
  -4   0  10     2925.57     2939.71     39.04 o 
  -3   0  10      504.95      501.43     23.55 o 
  -2   0  10      359.39      358.39     14.10 o 
  -1   0  10       28.19       21.82      6.39 o 
   0   0  10      412.61      414.06     15.45 o 
   1   0  10     1120.33     1136.25     69.11 o 
   2   0  10      456.13      497.16     10.93 o 
   3   0  10       19.91        9.76      6.32 o 
   4   0  10        0.58        0.82      5.91 o 
   5   0  10      278.66      248.73     13.15 o 
   6   0  10      365.92      419.92     18.43 o 
   7   0  10       81.46       74.40     12.97 o 
   8   0  10      464.26      432.57     25.94 o 
   9   0  10      250.07      237.80     16.21 o 
  10   0  10        0.82        7.78      7.12 o 
  11   0  10       24.14       31.74      8.21 o 
  12   0  10       93.53       78.05     10.61 o 
  13   0  10       22.76       17.14      8.32 o 
  14   0  10        6.86        2.43      9.56 o 
  15   0  10        3.44        8.92     10.58 o 
 -15   1  10       64.43       57.05      7.14 o 
 -14   1  10       15.77       20.05      5.57 o 
 -13   1  10       66.17       74.61      7.01 o 
 -12   1  10       57.50       52.75      6.43 o 
 -11   1  10       92.08       94.45      7.39 o 
 -10   1  10        4.72        6.17      4.40 o 
  -9   1  10       53.08       58.00      5.97 o 
  -8   1  10       21.27       23.05      4.80 o 
  -7   1  10       72.39       82.93      9.85 o 
  -6   1  10       26.44       27.54      3.52 o 
  -5   1  10        0.42        4.41      2.85 o 
  -4   1  10       71.66       64.76      4.69 o 
  -3   1  10      196.23      198.85      9.70 o 
  -2   1  10       18.83       17.06      4.44 o 
  -1   1  10       58.43       64.22      5.66 o 
   0   1  10        1.04        2.12      5.22 o 
   1   1  10       18.68       16.21      4.76 o 
   2   1  10        2.26        2.38      3.24 o 
   3   1  10      226.45      248.31      7.66 o 
   4   1  10       26.06       15.86      4.71 o 
   5   1  10      148.45      126.93     17.69 o 
   6   1  10      138.79      115.60      7.45 o 
   7   1  10       51.67       49.73      5.88 o 
   8   1  10        0.14       -4.92      4.92 o 
   9   1  10       29.08       30.83      5.68 o 
  10   1  10       33.61       25.10      5.70 o 
  11   1  10       61.67       60.19      6.79 o 
  12   1  10       27.12       28.83      6.05 o 
  13   1  10        0.34       -4.80      4.80 o 
  14   1  10       23.28       20.59      7.27 o 
  15   1  10        0.00        3.17      5.79 o 
 -15   2  10        2.12        4.65      5.27 o 
 -14   2  10        0.46       -4.74      4.74 o 
 -13   2  10       28.82       37.89      6.21 o 
 -12   2  10      100.97      111.50      7.71 o 
 -11   2  10      239.32      197.37      9.17 o 
 -10   2  10      678.96      677.10     16.80 o 
  -9   2  10       92.47       99.77      6.69 o 
  -8   2  10     1512.14     1446.75     21.65 o 
  -7   2  10     1455.76     1381.44     34.38 o 
  -6   2  10       60.66       47.26      5.91 o 
  -5   2  10     2119.13     2069.75     26.84 o 
  -4   2  10      414.85      391.61     11.92 o 
  -3   2  10      848.08      858.51     15.18 o 
  -2   2  10       19.76       13.89      4.29 o 
  -1   2  10      342.00      292.50      9.01 o 
   0   2  10      912.86      857.06     13.42 o 
   1   2  10      731.98      766.73     12.69 o 
   2   2  10        0.31       -0.32      3.47 o 
   3   2  10       46.45       36.70      4.44 o 
   4   2  10      361.40      337.54     10.49 o 
   5   2  10      494.51      501.27     20.59 o 
   6   2  10      295.01      278.69     12.07 o 
   7   2  10       38.33       67.20      6.48 o 
   8   2  10      731.12      729.41     13.22 o 
   9   2  10      148.29      144.14     17.16 o 
  10   2  10       21.76       22.84      5.71 o 
  11   2  10       31.77       19.43      5.73 o 
  12   2  10       62.07       64.43      7.37 o 
  13   2  10        7.14        3.26      5.37 o 
  14   2  10        2.13       -2.30      5.61 o 
 -14   3  10       31.21       47.26     23.72 o 
 -13   3  10       21.08        5.80     24.57 o 
 -12   3  10       17.01        8.44      5.69 o 
 -11   3  10       98.95       94.93      6.77 o 
 -10   3  10        7.16       13.19      4.35 o 
  -9   3  10      162.76      159.23      9.66 o 
  -8   3  10        3.54        5.76      3.94 o 
  -7   3  10        0.31        1.01      3.58 o 
  -6   3  10       17.63       22.31      4.19 o 
  -5   3  10      139.26      139.61      6.83 o 
  -4   3  10      129.14      141.37      7.26 o 
  -3   3  10       85.85       66.86      5.40 o 
  -2   3  10        0.16       -3.56      3.56 o 
  -1   3  10       24.53       24.76      3.92 o 
   0   3  10       99.03      104.43      5.69 o 
   1   3  10        0.74       -3.76      3.76 o 
   2   3  10      186.75      189.79      7.19 o 
   3   3  10      331.38      325.58      9.62 o 
   4   3  10        6.59       10.84      3.99 o 
   5   3  10      760.45      756.71     13.85 o 
   6   3  10      284.03      293.58     16.70 o 
   7   3  10       36.17       27.43      4.86 o 
   8   3  10       14.72       12.90      4.28 o 
   9   3  10       10.63        8.42      5.84 o 
  10   3  10      139.37      127.54      8.52 o 
  11   3  10      103.96      142.18     10.74 o 
  12   3  10       27.76       15.48      7.88 o 
  13   3  10       26.45       32.21      6.47 o 
  14   3  10       66.68       60.62      7.65 o 
 -13   4  10        8.32       14.15      9.16 o 
 -12   4  10       35.79       41.32      9.82 o 
 -11   4  10      253.11      294.87     39.59 o 
 -10   4  10       76.61       70.67     13.31 o 
  -9   4  10       20.71       14.71      7.84 o 
  -8   4  10      267.79      279.81     18.92 o 
  -7   4  10      204.21      201.47      7.36 o 
  -6   4  10       14.10       17.41      3.64 o 
  -5   4  10       42.44       37.26      3.54 o 
  -4   4  10     1004.42      957.22     15.13 o 
  -3   4  10       61.54       66.84      7.34 o 
  -2   4  10       64.58       57.52      6.00 o 
  -1   4  10      692.55      663.37     12.03 o 
   0   4  10      934.54      893.54     13.95 o 
   1   4  10       58.13       46.15      4.61 o 
   2   4  10      123.19      111.24      6.69 o 
   3   4  10      163.34      165.92      7.13 o 
   4   4  10      195.54      186.94      7.59 o 
   5   4  10      422.66      446.33     10.81 o 
   6   4  10       91.65       87.18      5.78 o 
   7   4  10       11.26       17.28      4.51 o 
   8   4  10      117.10      107.19      6.66 o 
   9   4  10      383.99      358.96     13.49 o 
  10   4  10        0.12       -5.55      5.55 o 
  11   4  10       78.93       83.87      7.75 o 
  12   4  10       37.55       37.36      6.61 o 
  13   4  10       16.57       19.84      6.36 o 
 -12   5  10       36.61       21.09     10.58 o 
 -11   5  10        8.71       40.54     10.00 o 
 -10   5  10       82.07       79.79     11.20 o 
  -9   5  10       38.66       36.45      9.27 o 
  -8   5  10      244.28      222.12     15.69 o 
  -7   5  10       26.51       26.79      8.45 o 
  -6   5  10       27.16       18.81      7.82 o 
  -5   5  10      181.16      193.47     14.23 o 
  -4   5  10      102.92      102.62     11.22 o 
  -3   5  10        0.12       -2.65      6.39 o 
  -2   5  10       22.13       15.22      4.14 o 
  -1   5  10       45.95       44.67      4.61 o 
   0   5  10        8.30        6.77      3.39 o 
   1   5  10        5.17        1.54      3.39 o 
   2   5  10      246.58      253.92      8.06 o 
   3   5  10      536.15      514.38     11.40 o 
   4   5  10       12.18        8.68      4.04 o 
   5   5  10      131.03      115.07      6.28 o 
   6   5  10      101.51      116.01      6.44 o 
   7   5  10        0.10       -3.62      3.62 o 
   8   5  10        0.79        7.92      4.53 o 
   9   5  10        6.88       -0.37      4.87 o 
  10   5  10        5.54       13.06      6.39 o 
  11   5  10       54.01       53.57      7.12 o 
  12   5  10        6.75        7.65      5.95 o 
 -10   6  10       12.46       25.94      9.65 o 
  -9   6  10       22.98       16.51      9.05 o 
  -8   6  10       15.56        3.05      8.08 o 
  -7   6  10       23.56       22.43      8.54 o 
  -6   6  10       82.28       74.43     10.83 o 
  -5   6  10       47.86       51.26      9.64 o 
  -4   6  10      198.53      184.16     14.36 o 
  -3   6  10      205.93      181.51     14.12 o 
  -2   6  10        4.96        1.43      5.92 o 
  -1   6  10      270.85      255.77     12.94 o 
   0   6  10       22.35       21.26      6.68 o 
   1   6  10       16.83       18.16      6.42 o 
   2   6  10       59.65       60.12      7.84 o 
   3   6  10        3.36       10.76      4.63 o 
   4   6  10       11.60        3.29      5.73 o 
   5   6  10        0.02       -4.40      4.40 o 
   6   6  10       28.11       26.70      4.58 o 
   7   6  10       54.27       63.38      5.68 o 
   8   6  10      114.08      125.82      7.62 o 
   9   6  10       58.63       80.38      6.90 o 
  10   6  10        5.28       -1.63      6.03 o 
  -8   7  10       11.49       30.03     14.68 o 
  -7   7  10        0.87        0.47      8.08 o 
  -6   7  10       51.28       62.62     10.74 o 
  -5   7  10      222.44      219.01     16.39 o 
  -4   7  10      217.51      204.71     25.60 o 
  -3   7  10        8.23       11.05      8.06 o 
  -2   7  10      238.84      236.21     13.36 o 
  -1   7  10      272.82      282.15     13.82 o 
   0   7  10       90.97       98.15      9.64 o 
   1   7  10        1.65       -4.14      6.08 o 
   2   7  10      175.56      155.15     10.22 o 
   3   7  10      138.26      140.42     13.01 o 
   4   7  10        6.46        6.74      5.68 o 
   5   7  10       20.93       28.65      6.70 o 
   6   7  10       52.64       63.37     12.02 o 
   7   7  10       33.23       29.43      8.47 o 
  -2   8  10       20.80       10.16     17.20 o 
  -1   8  10       28.75       20.60      8.84 o 
   0   8  10        1.10        8.19      8.09 o 
   1   8  10       25.06       10.25     10.03 o 
   2   8  10        3.25       -2.74     14.68 o 
 -14   1  11       27.57       41.76      8.28 o 
 -13   1  11      106.42      131.07      8.82 o 
 -12   1  11       43.12       41.31      6.80 o 
 -11   1  11        0.44       -2.49      4.51 o 
 -10   1  11       82.79       91.38      7.08 o 
  -9   1  11        7.10        1.04      4.37 o 
  -8   1  11        1.26       -4.08      4.08 o 
  -7   1  11        1.65       -1.04      3.99 o 
  -6   1  11       33.37       33.05      5.11 o 
  -5   1  11      135.50      141.06      7.66 o 
  -4   1  11      236.37      237.12      9.53 o 
  -3   1  11       94.75      104.59      6.81 o 
  -2   1  11       37.11       47.30      5.40 o 
  -1   1  11      263.46      274.04      9.57 o 
   0   1  11      892.42      882.52     16.18 o 
   1   1  11      319.42      339.63     10.42 o 
   2   1  11        9.73       -2.65      3.19 o 
   3   1  11      682.77      671.00     12.07 o 
   4   1  11      197.09      196.53      7.51 o 
   5   1  11       21.57        8.65      5.32 o 
   6   1  11      157.03      166.87      8.70 o 
   7   1  11       41.58       28.66      5.44 o 
   8   1  11      141.53      147.37     10.60 o 
   9   1  11       34.74       33.25      6.03 o 
  10   1  11      290.38      299.36     11.43 o 
  11   1  11      199.80      193.61     12.88 o 
  12   1  11       21.32        9.99      6.85 o 
  13   1  11        1.22       -2.55      5.26 o 
  14   1  11        6.11       -5.40      5.40 o 
 -14   2  11       13.68       10.37      5.40 o 
 -13   2  11       63.01       69.68      7.05 o 
 -12   2  11        0.01       -3.28      4.66 o 
 -11   2  11       57.55       71.73      7.64 o 
 -10   2  11      131.20      131.10      7.84 o 
  -9   2  11        0.07        1.57      4.43 o 
  -8   2  11       65.80       56.77      6.45 o 
  -7   2  11      255.33      262.57      9.29 o 
  -6   2  11        0.83       -3.74      3.74 o 
  -5   2  11       16.29        9.98      4.26 o 
  -4   2  11        0.17       -3.85      3.85 o 
  -3   2  11      307.00      305.12      9.73 o 
  -2   2  11      221.53      213.50      8.46 o 
  -1   2  11        2.60       -3.63      3.87 o 
   0   2  11       15.76        9.84      4.37 o 
   1   2  11       19.87       24.14      4.00 o 
   2   2  11       10.96       10.68      3.77 o 
   3   2  11       36.20       36.78      4.43 o 
   4   2  11      137.27      125.36      7.19 o 
   5   2  11        6.49        5.50      3.81 o 
   6   2  11      192.88      182.06     10.57 o 
   7   2  11       14.16       12.08      5.12 o 
   8   2  11      217.56      219.50     10.34 o 
   9   2  11       13.26       24.83      7.54 o 
  10   2  11        0.71        1.11      4.95 o 
  11   2  11        3.19       -5.22      5.22 o 
  12   2  11        4.83        9.62      5.79 o 
  13   2  11        0.08        2.16      5.54 o 
 -13   3  11      109.76      117.74     13.51 o 
 -12   3  11       23.05       10.10      8.08 o 
 -11   3  11       58.13       58.43     10.25 o 
 -10   3  11       55.31       61.66      8.24 o 
  -9   3  11       13.58       11.74      4.50 o 
  -8   3  11       37.87       42.77      5.20 o 
  -7   3  11       44.34       47.13      5.35 o 
  -6   3  11       15.22       14.74      4.23 o 
  -5   3  11        0.65       -3.56      3.56 o 
  -4   3  11      123.14      114.58      6.52 o 
  -3   3  11      169.62      187.56      7.93 o 
  -2   3  11        1.25        3.45      4.19 o 
  -1   3  11      150.46      167.58      7.68 o 
   0   3  11      303.02      288.05      8.36 o 
   1   3  11      123.34      132.51      7.32 o 
   2   3  11      362.95      348.86     10.58 o 
   3   3  11      856.81      806.00     13.97 o 
   4   3  11      377.83      389.20     11.28 o 
   5   3  11        2.45       -2.84      3.79 o 
   6   3  11       28.25       27.23      5.49 o 
   7   3  11      245.74      234.98     14.09 o 
   8   3  11      125.17      135.37      8.62 o 
   9   3  11       87.65       83.71      7.65 o 
  10   3  11        0.32       -3.94      4.87 o 
  11   3  11       47.35       44.98      6.78 o 
  12   3  11       23.39        8.09      6.21 o 
  13   3  11        4.60       -2.49      5.74 o 
 -12   4  11        3.55        2.68      8.68 o 
 -11   4  11      264.73      252.22     24.57 o 
 -10   4  11      261.12      290.77     21.33 o 
  -9   4  11       53.08       56.47     10.37 o 
  -8   4  11      280.94      323.25     17.73 o 
  -7   4  11      232.56      232.15     15.81 o 
  -6   4  11      178.51      161.58      9.12 o 
  -5   4  11       24.44       32.93      4.63 o 
  -4   4  11        9.22       10.51      3.94 o 
  -3   4  11      124.13      130.52      6.59 o 
  -2   4  11      260.17      261.93     10.48 o 
  -1   4  11       22.07       22.60      4.60 o 
   0   4  11       60.61       60.58      5.38 o 
   1   4  11       10.87       13.99      3.98 o 
   2   4  11        2.25        2.24      3.67 o 
   3   4  11       29.33       32.45      4.64 o 
   4   4  11      166.37      172.84      9.64 o 
   5   4  11       17.43       22.91      4.62 o 
   6   4  11      240.17      248.75     10.30 o 
   7   4  11       64.48       66.67      5.58 o 
   8   4  11       76.39       83.24      7.48 o 
   9   4  11       20.03       11.29      5.45 o 
  10   4  11       20.85        3.78      6.52 o 
  11   4  11       25.17       29.23      6.69 o 
  12   4  11        1.49        3.31      5.74 o 
 -11   5  11       32.60       36.17     10.25 o 
 -10   5  11       19.56       35.93      9.89 o 
  -9   5  11        1.88       11.02      8.16 o 
  -8   5  11       37.26       51.95     10.34 o 
  -7   5  11       11.19       23.72      8.92 o 
  -6   5  11        0.16       -2.74      7.12 o 
  -5   5  11        7.28        4.68      7.43 o 
  -4   5  11      145.58      176.23     13.99 o 
  -3   5  11      154.32      128.02     12.38 o 
  -2   5  11       23.49       23.21      8.45 o 
  -1   5  11      110.05      113.56      7.08 o 
   0   5  11      360.78      389.62      9.47 o 
   1   5  11      178.85      172.23      9.20 o 
   2   5  11        0.03        7.75      3.91 o 
   3   5  11      275.16      267.67      8.83 o 
   4   5  11       72.68       80.39      8.25 o 
   5   5  11       62.19       61.41      5.82 o 
   6   5  11       10.72        4.45      4.05 o 
   7   5  11       42.47       45.48      5.20 o 
   8   5  11        4.81       -4.30      4.30 o 
   9   5  11        5.36        6.71      5.33 o 
  10   5  11        8.33        8.61      6.58 o 
  -9   6  11        4.99        3.74      8.68 o 
  -8   6  11       47.10       56.70     10.74 o 
  -7   6  11      203.79      204.62     24.06 o 
  -6   6  11      104.99      103.56     17.58 o 
  -5   6  11       15.84        9.00      8.19 o 
  -4   6  11        8.10        1.40     10.24 o 
  -3   6  11       86.20      101.45     11.94 o 
  -2   6  11       71.67       76.58     21.67 o 
  -1   6  11        6.34        2.25      6.24 o 
   0   6  11       28.94       29.46      7.13 o 
   1   6  11       19.70       13.67      8.44 o 
   2   6  11        9.34        7.78      6.36 o 
   3   6  11       30.40       31.08     10.87 o 
   4   6  11       16.14       14.62      6.85 o 
   5   6  11       36.60       40.16      5.72 o 
   6   6  11       62.46       74.09      5.90 o 
   7   6  11        7.24        0.83      4.60 o 
   8   6  11       43.28       49.16      6.06 o 
  -5   7  11        3.35       14.33      8.93 o 
  -4   7  11       49.92       33.97     10.13 o 
  -3   7  11      117.81      116.45     13.14 o 
  -2   7  11       51.86       45.67     10.13 o 
  -1   7  11       10.13        7.86      9.33 o 
   0   7  11      149.82      129.94     10.92 o 
   1   7  11      175.86      193.30     12.84 o 
   2   7  11       45.65       48.34     10.69 o 
   3   7  11        8.47        5.40      6.17 o 
   4   7  11       35.78       29.84      6.84 o 
   5   7  11       11.43        3.95      8.02 o 
 -13   0  12      142.62      140.52     13.27 o 
 -12   0  12       15.79       18.79      7.95 o 
 -11   0  12        9.02        3.96      8.19 o 
 -10   0  12      139.27      151.01     12.19 o 
  -9   0  12      153.84      164.97     12.52 o 
  -8   0  12        0.12       -1.95      6.02 o 
  -7   0  12      234.98      245.64     14.24 o 
  -6   0  12      341.19      333.31     21.67 o 
  -5   0  12        7.24        4.11      6.02 o 
  -4   0  12       74.51       80.29      9.29 o 
  -3   0  12      748.20      714.60     22.18 o 
  -2   0  12        3.70        7.06      6.39 o 
  -1   0  12      442.35      393.49     16.16 o 
   0   0  12       31.92       23.50      6.87 o 
   1   0  12      192.23      123.39     10.48 o 
   2   0  12      235.27      206.02     15.19 o 
   3   0  12        0.08       -4.10      6.27 o 
   4   0  12      111.08       81.62     10.75 o 
   5   0  12       15.51       19.97      4.56 o 
   6   0  12       92.08       85.86     10.38 o 
   7   0  12       93.53       48.46     12.97 o 
   8   0  12     1186.89     1261.41     34.13 o 
   9   0  12       81.27       86.79     30.89 o 
  10   0  12        1.20       14.64      7.95 o 
  11   0  12       24.02        8.25      8.02 o 
  12   0  12      106.26      143.77     14.04 o 
  13   0  12      186.23      193.11     18.94 o 
 -13   1  12        5.80        4.89      5.36 o 
 -12   1  12       14.16        9.44      6.70 o 
 -11   1  12       10.03       15.10      5.28 o 
 -10   1  12        1.59        3.31      4.72 o 
  -9   1  12        2.59       -0.69      4.58 o 
  -8   1  12       62.48       68.87      6.51 o 
  -7   1  12        1.27       -5.22      5.22 o 
  -6   1  12       17.23       17.23      5.12 o 
  -5   1  12      301.98      300.90      9.95 o 
  -4   1  12        4.26        8.04      4.88 o 
  -3   1  12       15.75       12.26      4.59 o 
  -2   1  12      174.22      169.06      8.70 o 
  -1   1  12       14.02       16.42      5.21 o 
   0   1  12       65.71       59.99      6.00 o 
   1   1  12        0.38        2.93      4.17 o 
   2   1  12        1.24        3.56      4.30 o 
   3   1  12        7.37       12.73      3.85 o 
   4   1  12       92.09       85.21      5.38 o 
   5   1  12        3.51        7.88      5.21 o 
   6   1  12       34.49       47.92      7.21 o 
   7   1  12        6.36        3.85      4.82 o 
   8   1  12       38.98       44.60      7.41 o 
   9   1  12        0.02       -4.66      4.80 o 
  10   1  12       50.50       50.48      6.93 o 
  11   1  12       11.74       15.20      6.10 o 
  12   1  12        1.13       -5.37      5.37 o 
 -13   2  12        0.78       14.93      6.73 o 
 -12   2  12        1.29        2.14      5.06 o 
 -11   2  12      117.53      150.85     10.05 o 
 -10   2  12       99.29      109.51      7.64 o 
  -9   2  12       32.36       22.31      5.18 o 
  -8   2  12       17.51       12.56      4.76 o 
  -7   2  12      187.52      195.04      8.95 o 
  -6   2  12      143.45      155.33      8.17 o 
  -5   2  12        0.22        6.26      4.33 o 
  -4   2  12      226.72      223.72     10.49 o 
  -3   2  12      182.60      193.83     12.46 o 
  -2   2  12        1.79        1.61      4.15 o 
  -1   2  12      416.78      386.97     15.76 o 
   0   2  12      386.32      369.16     11.53 o 
   1   2  12        1.41       -3.36      3.36 o 
   2   2  12       96.82       79.99      5.36 o 
   3   2  12       11.72        9.11      3.90 o 
   4   2  12        6.03        3.30      4.39 o 
   5   2  12      188.76      195.14      8.18 o 
   6   2  12      179.34      197.97      8.49 o 
   7   2  12       12.01       12.37      5.91 o 
   8   2  12      221.85      209.25     10.43 o 
   9   2  12      192.55      220.68     12.57 o 
  10   2  12        0.08        3.95      5.25 o 
  11   2  12        0.46        1.34      5.33 o 
  12   2  12       51.06       61.33      7.78 o 
 -12   3  12        4.31        4.52     13.31 o 
 -11   3  12       33.46       51.27     10.24 o 
 -10   3  12       45.14       45.49      9.77 o 
  -9   3  12        4.49        4.31      5.41 o 
  -8   3  12        2.81        1.68      4.17 o 
  -7   3  12        2.88        0.85      4.07 o 
  -6   3  12       30.25       23.48      4.74 o 
  -5   3  12      213.59      207.72      8.78 o 
  -4   3  12      183.69      188.78      8.57 o 
  -3   3  12      230.30      211.09      9.01 o 
  -2   3  12       96.41      106.67      6.97 o 
  -1   3  12      107.70      117.14      7.21 o 
   0   3  12       28.95       31.95      5.14 o 
   1   3  12       12.89       13.77      4.57 o 
   2   3  12       17.80       18.09      4.85 o 
   3   3  12      188.55      199.36      8.13 o 
   4   3  12      121.16      104.61      6.47 o 
   5   3  12        1.89        2.05      4.11 o 
   6   3  12       82.03       84.94      6.37 o 
   7   3  12       55.41       57.64      5.79 o 
   8   3  12       35.35       40.42      6.38 o 
   9   3  12       12.64       11.66      5.46 o 
  10   3  12      101.70      100.45      9.70 o 
  11   3  12       31.88       51.15      7.19 o 
 -11   4  12       22.16       27.99      9.89 o 
 -10   4  12       68.12       70.94     14.51 o 
  -9   4  12        9.98       17.41      8.81 o 
  -8   4  12      179.45      161.00     14.12 o 
  -7   4  12       80.38       84.38     11.31 o 
  -6   4  12       23.73       18.59      8.65 o 
  -5   4  12       50.23       50.55      9.65 o 
  -4   4  12      187.38      175.40     10.54 o 
  -3   4  12      191.09      200.33      8.43 o 
  -2   4  12        0.43        2.62      4.72 o 
  -1   4  12      127.96      137.72     11.70 o 
   0   4  12      331.22      306.92     11.22 o 
   1   4  12      318.73      340.25     11.50 o 
   2   4  12        0.14       -2.48      3.87 o 
   3   4  12       28.58       25.53      4.65 o 
   4   4  12       94.89       95.00      6.43 o 
   5   4  12      234.42      258.37      9.53 o 
   6   4  12       53.19       51.09      5.71 o 
   7   4  12       20.83       24.80      9.17 o 
   8   4  12        0.08       -4.39      4.39 o 
   9   4  12       51.51       60.84      7.33 o 
  10   4  12      107.70      109.13     10.08 o 
  -9   5  12       23.70       26.21      9.29 o 
  -8   5  12       13.79       12.41      8.56 o 
  -7   5  12       33.19       43.03      9.77 o 
  -6   5  12        1.48        3.70      9.73 o 
  -5   5  12       57.32       53.51     10.20 o 
  -4   5  12       22.46       21.74      8.56 o 
  -3   5  12       11.93       28.99      9.90 o 
  -2   5  12        7.70       -1.82      7.36 o 
  -1   5  12       27.37       19.28      8.21 o 
   0   5  12       13.56       25.26      6.81 o 
   1   5  12        7.87        3.07      4.71 o 
   2   5  12       55.85       69.96      6.04 o 
   3   5  12      202.36      198.45      8.29 o 
   4   5  12       27.67       39.14      5.24 o 
   5   5  12       23.77       31.19      6.30 o 
   6   5  12       15.18       15.62      4.68 o 
   7   5  12       10.77        9.03      4.75 o 
   8   5  12        6.46        2.45      4.86 o 
  -6   6  12        2.93        7.18      8.68 o 
  -5   6  12       45.47       44.37     10.25 o 
  -4   6  12      212.14      215.99     25.43 o 
  -3   6  12       58.71       67.24     10.98 o 
  -2   6  12       32.16       27.93      9.37 o 
  -1   6  12        0.39       -7.17      7.24 o 
   0   6  12       27.10       19.92      7.22 o 
   1   6  12       51.70       39.61      7.95 o 
   2   6  12       29.60       24.76      7.29 o 
   3   6  12        1.39       11.17      6.82 o 
   4   6  12       26.09       24.67      6.79 o 
   5   6  12        0.15       -5.47      5.47 o 
   6   6  12       15.07       11.87      7.22 o 
 -11   1  13       36.84       33.32      5.95 o 
 -10   1  13        4.12        5.38      4.98 o 
  -9   1  13       58.76       55.48      6.52 o 
  -8   1  13      294.01      304.34     11.07 o 
  -7   1  13      140.84      121.15      7.91 o 
  -6   1  13        4.48        8.60      4.86 o 
  -5   1  13      465.14      467.31     12.86 o 
  -4   1  13      434.71      449.73     12.53 o 
  -3   1  13       25.11       28.60      5.48 o 
  -2   1  13        0.47        0.32      4.39 o 
  -1   1  13      115.70      125.63      7.84 o 
   0   1  13      538.31      549.82     19.95 o 
   1   1  13      244.75      232.17      9.89 o 
   2   1  13       14.33       20.83      5.45 o 
   3   1  13      348.78      361.69     16.31 o 
   4   1  13      255.84      252.93     10.66 o 
   5   1  13        0.64       -3.10      5.72 o 
   6   1  13      168.55      164.37     10.81 o 
   7   1  13      222.58      209.70     10.66 o 
   8   1  13      147.76      205.45     12.34 o 
   9   1  13        6.15       20.36      6.09 o 
  10   1  13      359.25      332.56     18.32 o 
  11   1  13      290.55      313.24     21.23 o 
 -11   2  13       60.21       73.83     11.24 o 
 -10   2  13       36.16       36.31      6.00 o 
  -9   2  13       16.03       14.24      5.20 o 
  -8   2  13        2.07        1.42      4.68 o 
  -7   2  13       46.37       53.94      6.13 o 
  -6   2  13       35.39       28.08      5.35 o 
  -5   2  13      126.33      127.71      7.91 o 
  -4   2  13      193.32      205.72      9.35 o 
  -3   2  13      203.44      192.71      9.06 o 
  -2   2  13       16.79       12.73      5.07 o 
  -1   2  13      109.05       96.59      7.14 o 
   0   2  13       47.73       59.60      6.30 o 
   1   2  13        0.17       -0.42      5.20 o 
   2   2  13       48.94       55.85      5.17 o 
   3   2  13       25.47       29.20      4.58 o 
   4   2  13        0.34       -4.03      4.03 o 
   5   2  13      108.80       90.35      6.63 o 
   6   2  13      126.85      123.48      7.20 o 
   7   2  13        1.20        2.10      5.10 o 
   8   2  13      199.49      214.34     11.21 o 
   9   2  13       42.13       36.40      7.55 o 
  10   2  13        2.57       -1.05      5.33 o 
 -10   3  13       10.44        8.89      8.68 o 
  -9   3  13       37.94       48.67      9.89 o 
  -8   3  13       47.10       50.59     10.15 o 
  -7   3  13       42.28       39.34      6.98 o 
  -6   3  13        5.62        6.28      4.50 o 
  -5   3  13       21.35       19.58      5.42 o 
  -4   3  13       87.17      102.63      7.09 o 
  -3   3  13       43.99       54.54      6.31 o 
  -2   3  13       14.67       17.79      4.90 o 
  -1   3  13      338.63      371.43     11.77 o 
   0   3  13      303.66      304.67     10.52 o 
   1   3  13       30.27       17.10      5.21 o 
   2   3  13      267.90      276.02     15.67 o 
   3   3  13      880.10      888.03     17.16 o 
   4   3  13      277.85      310.37     11.07 o 
   5   3  13        9.68        6.54      4.47 o 
   6   3  13       46.01       60.39      6.76 o 
   7   3  13      250.66      254.03     15.30 o 
   8   3  13      222.41      218.93     12.20 o 
   9   3  13       19.67       17.29      7.08 o 
  10   3  13       36.86       40.93      6.78 o 
  -9   4  13       35.76       20.36      9.09 o 
  -8   4  13        9.96       17.15      8.81 o 
  -7   4  13       76.64      100.47     12.41 o 
  -6   4  13       71.07       94.17     12.07 o 
  -5   4  13        0.47       -7.12      7.12 o 
  -4   4  13       61.08       60.45     10.25 o 
  -3   4  13      138.08      155.67     13.88 o 
  -2   4  13        2.35        7.22      7.58 o 
  -1   4  13       64.09       54.66      7.16 o 
   0   4  13       87.04       90.23      6.91 o 
   1   4  13       51.41       57.05      6.39 o 
   2   4  13       10.03       11.33      4.45 o 
   3   4  13       35.34       42.39      5.30 o 
   4   4  13       13.85       16.21      4.73 o 
   5   4  13      174.24      188.29      8.77 o 
   6   4  13      224.53      232.90      9.57 o 
   7   4  13        0.80       -0.35      4.52 o 
   8   4  13       65.26       65.38      6.71 o 
  -7   5  13        9.08       -7.17      7.72 o 
  -6   5  13        1.30       -2.20     12.97 o 
  -5   5  13        0.36        7.85      7.95 o 
  -4   5  13       25.61       37.84     13.65 o 
  -3   5  13       95.75       93.81     13.99 o 
  -2   5  13        4.70       11.68     10.58 o 
  -1   5  13      205.20      188.12     15.32 o 
   0   5  13      259.41      222.30     19.97 o 
   1   5  13       14.50       24.26      7.22 o 
   2   5  13       99.06      101.22      9.82 o 
   3   5  13      250.48      232.43     10.73 o 
   4   5  13       88.05       93.56      7.91 o 
   5   5  13        3.48        9.43      4.88 o 
   6   5  13       16.40        9.03      5.01 o 
  -2   6  13       52.72       69.52     17.92 o 
  -1   6  13        0.48        3.02      8.53 o 
   0   6  13       42.61       54.35      8.80 o 
   1   6  13       62.21       58.58      8.81 o 
   2   6  13       19.71       11.71      8.79 o 
 -10   0  14        8.98       19.19      8.06 o 
  -9   0  14       18.09       21.06      8.19 o 
  -8   0  14       10.91       -0.17      7.24 o 
  -7   0  14      430.53      453.33     18.70 o 
  -6   0  14      379.36      380.26     17.38 o 
  -5   0  14        0.79       -5.77      6.71 o 
  -4   0  14      103.25       99.94     10.96 o 
  -3   0  14      479.17      517.25     19.67 o 
  -2   0  14      283.02      293.06     30.38 o 
  -1   0  14        3.76        4.02      6.71 o 
   0   0  14       25.14       24.42     17.41 o 
   1   0  14        5.63       -3.72      8.87 o 
   2   0  14      124.31      128.16     12.31 o 
   3   0  14       59.24       55.95      9.64 o 
   4   0  14       18.30       -2.23      6.63 o 
   5   0  14      198.83      204.55     14.70 o 
   6   0  14      187.43      178.14     14.23 o 
   7   0  14        9.81       37.54     12.97 o 
   8   0  14      609.40      627.41     23.53 o 
   9   0  14      375.46      434.10     20.75 o 
 -10   1  14        1.16       -4.95      4.95 o 
  -9   1  14        0.00       -5.12      5.12 o 
  -8   1  14        8.33        0.56      5.17 o 
  -7   1  14        7.03        3.16      4.99 o 
  -6   1  14        8.94        9.98      6.06 o 
  -5   1  14       48.39       57.89      6.55 o 
  -4   1  14       63.58       85.27      7.49 o 
  -3   1  14       38.34       37.67      6.40 o 
  -2   1  14        1.20        4.66      4.78 o 
  -1   1  14       27.37       27.85      5.76 o 
   0   1  14       27.97       39.70      6.10 o 
   1   1  14        8.48        6.90      4.96 o 
   2   1  14        0.25       -0.72      4.63 o 
   3   1  14        0.01       -0.47      5.32 o 
   4   1  14       10.26        9.10      5.06 o 
   5   1  14        5.65       12.77      6.48 o 
   6   1  14        8.69       13.66      5.70 o 
   7   1  14       14.06       20.01      6.13 o 
   8   1  14        6.72        3.25      6.57 o 
   9   1  14       16.94       25.80      6.82 o 
  -9   2  14       11.27        5.33      5.23 o 
  -8   2  14       39.26       35.65      6.08 o 
  -7   2  14      146.57      151.25      8.82 o 
  -6   2  14      189.02      198.69      9.83 o 
  -5   2  14       10.16        7.36      4.84 o 
  -4   2  14      112.89      118.12      9.71 o 
  -3   2  14      228.55      225.01     11.65 o 
  -2   2  14      170.10      170.58      9.18 o 
  -1   2  14        0.46        1.25      7.52 o 
   0   2  14       68.29       53.96      6.43 o 
   1   2  14      237.08      252.27     14.57 o 
   2   2  14      146.96      133.36      8.63 o 
   3   2  14       47.39       65.01      8.57 o 
   4   2  14       34.60       30.31      7.24 o 
   5   2  14      384.66      393.19     12.94 o 
   6   2  14      266.05      278.18     13.40 o 
   7   2  14        0.68        0.24      5.48 o 
   8   2  14      174.80      198.85     17.06 o 
  -8   3  14       36.38       24.23      9.41 o 
  -7   3  14       10.26       16.48     10.24 o 
  -6   3  14       12.38        4.20      7.92 o 
  -5   3  14      129.26      155.20     11.77 o 
  -4   3  14       55.44       64.96      6.52 o 
  -3   3  14        0.00        1.87      4.68 o 
  -2   3  14       53.24       72.61      6.92 o 
  -1   3  14       44.92       49.02      6.22 o 
   0   3  14       72.40       63.46      6.61 o 
   1   3  14        7.33       15.06      6.15 o 
   2   3  14       23.79       37.54      9.97 o 
   3   3  14       44.82       37.73      6.36 o 
   4   3  14       43.55       51.25      6.89 o 
   5   3  14       10.10       18.94      5.94 o 
   6   3  14        8.22        4.39      5.39 o 
   7   3  14       31.47       38.74      8.18 o 
  -6   4  14       21.24       37.88      9.89 o 
  -5   4  14        8.35        7.86      8.30 o 
  -4   4  14       22.89       30.93      9.75 o 
  -3   4  14      115.68       90.29     12.14 o 
  -2   4  14       73.35       82.52     26.11 o 
  -1   4  14        6.67        3.99      8.41 o 
   0   4  14       75.81       67.34      8.23 o 
   1   4  14      328.72      338.82     14.14 o 
   2   4  14      218.56      235.18     13.40 o 
   3   4  14       14.17       18.73      5.63 o 
   4   4  14       55.60       66.89      7.12 o 
   5   4  14      287.19      298.37     11.94 o 
   6   4  14      161.76      212.17     15.79 o 
  -2   5  14        1.89        2.68      8.89 o 
  -1   5  14       89.08       91.99     12.67 o 
   0   5  14       51.76       67.38     11.45 o 
   1   5  14        0.79       14.04     11.77 o 
   2   5  14       71.08      105.09     13.27 o 
  -7   1  15      203.26      214.58     10.69 o 
  -6   1  15        5.19        7.75      7.09 o 
  -5   1  15      249.45      287.81     11.60 o 
  -4   1  15      662.13      744.46     17.14 o 
  -3   1  15       93.52      100.93      8.77 o 
  -2   1  15       49.91       51.14      6.65 o 
  -1   1  15      231.33      227.78     12.27 o 
   0   1  15      175.70      165.84     14.99 o 
   1   1  15        3.77        1.89      5.13 o 
   2   1  15       56.61       38.74      6.58 o 
   3   1  15       58.71       50.76      6.84 o 
   4   1  15       21.41       21.72      6.25 o 
   5   1  15       11.24        6.02      6.46 o 
   6   1  15      121.20      132.49      9.77 o 
  -6   2  15       93.99      101.22      8.07 o 
  -5   2  15        1.19       -1.15      4.88 o 
  -4   2  15       50.45       44.41      6.28 o 
  -3   2  15       94.03      104.89      8.17 o 
  -2   2  15       56.93       49.01      7.65 o 
  -1   2  15        0.49       -2.00      4.88 o 
   0   2  15       13.64       18.41      5.73 o 
   1   2  15        0.05       -3.16      5.01 o 
   2   2  15       11.10        9.77      5.54 o 
   3   2  15       27.38       19.12      6.98 o 
   4   2  15        2.50       11.70      6.60 o 
   5   2  15       25.06       26.44      6.55 o 
   6   2  15       48.55       56.53      7.59 o 
  -5   3  15      143.96      164.17     21.67 o 
  -4   3  15      241.48      251.74     17.73 o 
  -3   3  15       76.02       87.13     11.37 o 
  -2   3  15       67.62       81.38      7.49 o 
  -1   3  15      431.94      467.63     13.57 o 
   0   3  15      246.81      271.10     16.80 o 
   1   3  15        0.10       -5.51      5.87 o 
   2   3  15      133.52      119.31      8.81 o 
   3   3  15      351.94      351.30     18.42 o 
   4   3  15       99.41      102.23     10.64 o 
  -3   0  16      136.31      128.72     13.27 o 
  -2   0  16      121.59      129.60     13.27 o 
  -1   0  16       10.16        4.86      9.39 o 
   0   0  16      106.38       97.60     11.83 o 
   1   0  16      101.67      145.00     13.88 o 
   2   0  16       19.73       36.93      9.89 o 
  -2   1  16       12.36       14.32      6.02 o 
  -1   1  16        1.24        7.05      5.56 o 
   0   1  16        5.36       13.24      5.73 o 
   1   1  16        4.21        5.31      5.91 o 
   2   1  16        3.00        5.24     21.33 o 
                                                 
